# Supplementary material for: Quantitative Trait Locus and Genetical Genomics Analysis Identifies Putatively Causal Genes for Fecundity and Brooding in the Chicken
Source: G3 (Bethesda). 2015 Dec 4;6(2):311–9. doi: 10.1534/g3.115.024299 (PMC4751551; doi:10.1534/g3.115.024299)
Supplement: Supporting Information [file supp_g3.115.024299_TableS1.xlsx]

## Sheet: bone_probe_annotation.csv
probeset	chr	start
ENSGALT00000000002_ENSGALG00000000002	chr1	113550418
ENSGALT00000000003_ENSGALG00000000003	chr1	21550468
ENSGALT00000000004_ENSGALG00000000004	chrZ	34085694
ENSGALT00000000012_ENSGALG00000000011	chr6	32962786
ENSGALT00000000019_ENSGALG00000000013	chr22	2819084
ENSGALT00000000020_ENSGALG00000000014	chr22	8537
ENSGALT00000000022_ENSGALG00000012037	chr5	57790584
ENSGALT00000000024_ENSGALG00000000018	chr2	99617395
ENSGALT00000000026_ENSGALG00000000019	chr22	31146
ENSGALT00000000029_ENSGALG00000000020	chr22	93306
ENSGALT00000000046_ENSGALG00000000033	chr22	97929
ENSGALT00000000053_ENSGALG00000000040	chr14	14328695
ENSGALT00000000059_ENSGALG00000000044	chr14	14323617
ENSGALT00000000064_ENSGALG00000000049	chr1	51476340
ENSGALT00000000069_ENSGALG00000000054	chr6	33693678
ENSGALT00000000070_ENSGALG00000000055	chr4	61753676
ENSGALT00000000071_ENSGALG00000000056	chr4	61725646
ENSGALT00000000074_ENSGALG00000000059	chr2	99592005
ENSGALT00000000077_ENSGALG00000000062	chr2	119063538
ENSGALT00000000081_ENSGALG00000024357	chr16	237164
ENSGALT00000000083_ENSGALG00000024421	chr16_random	178132
ENSGALT00000000084_ENSGALG00000019835	chr16	115270
ENSGALT00000000092_ENSGALG00000000067	chr4	93425557
ENSGALT00000000097_ENSGALG00000000071	chr1	193403816
ENSGALT00000000103_ENSGALG00000000075	chr2	154698114
ENSGALT00000000109_ENSGALG00000000081	chr16	163942
ENSGALT00000000115_ENSGALG00000000085	chr22	113817
ENSGALT00000000116_ENSGALG00000000085	chr22	121381
ENSGALT00000000123_ENSGALG00000000086	chr26	1096566
ENSGALT00000000127_ENSGALG00000014573	chr5	19911843
ENSGALT00000000128_ENSGALG00000000091	chr1	197853483
ENSGALT00000000132_ENSGALG00000000094	chr26	1090424
ENSGALT00000000136_ENSGALG00000000098	chr22	153669
ENSGALT00000000138_ENSGALG00000000099	chr26	1087528
ENSGALT00000000139_ENSGALG00000024372	chr16	40457
ENSGALT00000000141_ENSGALG00000000102	chr26	1084032
ENSGALT00000000143_ENSGALG00000000104	chr26	1073550
ENSGALT00000000145_ENSGALG00000000106	chr26	1063070
ENSGALT00000000147_ENSGALG00000000117	chr16	122458
ENSGALT00000000149_ENSGALG00000000107	chr16	151164
ENSGALT00000000152_ENSGALG00000024360	chr16	137057
ENSGALT00000000158_ENSGALG00000000109	chr18	9809363
ENSGALT00000000161_ENSGALG00000000112	chr4	1977391
ENSGALT00000000162_ENSGALG00000000113	chr9	18826977
ENSGALT00000000163_ENSGALG00000000114	chr22	251132
ENSGALT00000000164_ENSGALG00000000115	chr16	147437
ENSGALT00000000168_ENSGALG00000000119	chr22	267903
ENSGALT00000000169_ENSGALG00000000120	chr22	283746
ENSGALT00000000171_ENSGALG00000000122	chr16	110345
ENSGALT00000000172_ENSGALG00000000123	chr16	91033
ENSGALT00000000173_ENSGALG00000000124	chr26	1050119
ENSGALT00000000176_ENSGALG00000000126	chr16	88836
ENSGALT00000000179_ENSGALG00000000129	chr11	20782024
ENSGALT00000000183_ENSGALG00000000156	chr16	74769
ENSGALT00000000184_ENSGALG00000000132	chr22	299045
ENSGALT00000000187_ENSGALG00000019751	chr26	21940
ENSGALT00000000188_ENSGALG00000000136	chr16	76418
ENSGALT00000000190_ENSGALG00000000137	chr26	1471764
ENSGALT00000000192_ENSGALG00000000139	chr23	2393837
ENSGALT00000000194_ENSGALG00000000141	chr16	69832
ENSGALT00000000195_ENSGALG00000000142	chr26	1024604
ENSGALT00000000198_ENSGALG00000024242	chr27	432494
ENSGALT00000000199_ENSGALG00000000145	chrZ	44435078
ENSGALT00000000200_ENSGALG00000000146	chr19	5740962
ENSGALT00000000203_ENSGALG00000008022	chr16	64578
ENSGALT00000000205_ENSGALG00000000149	chr27	6904
ENSGALT00000000206_ENSGALG00000000150	chr4	71290031
ENSGALT00000000207_ENSGALG00000000151	chrZ	44478842
ENSGALT00000000210_ENSGALG00000000154	chr26	1012839
ENSGALT00000000211_ENSGALG00000000155	chr27	18730
ENSGALT00000000212_ENSGALG00000000156	chr16	72249
ENSGALT00000000214_ENSGALG00000000158	chr16	59098
ENSGALT00000000217_ENSGALG00000000161	chrZ	44751520
ENSGALT00000000218_ENSGALG00000000162	chr16	56990
ENSGALT00000000220_ENSGALG00000000164	chr26	995132
ENSGALT00000000221_ENSGALG00000000165	chr22	321590
ENSGALT00000000222_ENSGALG00000000166	chr16	53371
ENSGALT00000000224_ENSGALG00000000168	chr26	974223
ENSGALT00000000225_ENSGALG00000000169	chr22	341130
ENSGALT00000000227_ENSGALG00000000171	chr22	345999
ENSGALT00000000228_ENSGALG00000000172	chr26	960209
ENSGALT00000000231_ENSGALG00000008624	chr5	27007951
ENSGALT00000000233_ENSGALG00000000177	chr4	71577246
ENSGALT00000000234_ENSGALG00000000178	chr16	50219
ENSGALT00000000236_ENSGALG00000000180	chr16_random	114878
ENSGALT00000000237_ENSGALG00000000181	chr16	41986
ENSGALT00000000238_ENSGALG00000000182	chr16	19935
ENSGALT00000000240_ENSGALG00000000184	chrZ	44787987
ENSGALT00000000243_ENSGALG00000000186	chr26	1464931
ENSGALT00000000245_ENSGALG00000000187	chr27	31152
ENSGALT00000000246_ENSGALG00000000188	chr1	195119395
ENSGALT00000000247_ENSGALG00000000189	chrZ	44853150
ENSGALT00000000252_ENSGALG00000000192	chrZ	44891052
ENSGALT00000000253_ENSGALG00000000193	chr27	61774
ENSGALT00000000261_ENSGALG00000000195	chr22	386024
ENSGALT00000000262_ENSGALG00000000196	chr27	71908
ENSGALT00000000263_ENSGALG00000000197	chr27	81031
ENSGALT00000000265_ENSGALG00000000199	chr16	375981
ENSGALT00000000266_ENSGALG00000000200	chr16	375282
ENSGALT00000000267_ENSGALG00000000201	chr27	1491230
ENSGALT00000000268_ENSGALG00000000201	chr27	1491230
ENSGALT00000000273_ENSGALG00000000206	chr22	421582
ENSGALT00000000274_ENSGALG00000000206	chr22	421582
ENSGALT00000000276_ENSGALG00000000208	chrZ	45034455
ENSGALT00000000277_ENSGALG00000000209	chr22	439396
ENSGALT00000000283_ENSGALG00000000215	chrZ	45111054
ENSGALT00000000287_ENSGALG00000000217	chr26	935712
ENSGALT00000000294_ENSGALG00000000218	chrZ	45168068
ENSGALT00000000296_ENSGALG00000000220	chrZ	45186189
ENSGALT00000000297_ENSGALG00000000220	chrZ	45191947
ENSGALT00000000298_ENSGALG00000000221	chr22	453544
ENSGALT00000000301_ENSGALG00000000223	chr26	905313
ENSGALT00000000303_ENSGALG00000000225	chr26	897458
ENSGALT00000000304_ENSGALG00000000226	chr26	893583
ENSGALT00000000305_ENSGALG00000000227	chr22	464393
ENSGALT00000000306_ENSGALG00000000227	chr22	464799
ENSGALT00000000310_ENSGALG00000000231	chr22	528197
ENSGALT00000000313_ENSGALG00000000234	chrZ	45393661
ENSGALT00000000314_ENSGALG00000000235	chr22	548038
ENSGALT00000000315_ENSGALG00000000236	chrZ	45619269
ENSGALT00000000317_ENSGALG00000000238	chr28	30086
ENSGALT00000000318_ENSGALG00000000239	chr27	1512095
ENSGALT00000000320_ENSGALG00000000241	chrZ	45677855
ENSGALT00000000321_ENSGALG00000000242	chr22	612407
ENSGALT00000000322_ENSGALG00000000243	chr27	1517260
ENSGALT00000000323_ENSGALG00000000244	chrZ	45700640
ENSGALT00000000326_ENSGALG00000000247	chrZ	45899205
ENSGALT00000000328_ENSGALG00000000249	chr27	1522170
ENSGALT00000000329_ENSGALG00000000250	chr2	95633485
ENSGALT00000000330_ENSGALG00000000251	chr27	1528896
ENSGALT00000000331_ENSGALG00000000252	chr27	1536756
ENSGALT00000000332_ENSGALG00000000253	chrZ	46002375
ENSGALT00000000334_ENSGALG00000000255	chrZ	46340504
ENSGALT00000000338_ENSGALG00000000258	chr3	39204172
ENSGALT00000000339_ENSGALG00000000259	chr20	9832123
ENSGALT00000000344_ENSGALG00000000264	chrZ	46561984
ENSGALT00000000351_ENSGALG00000000290	chr28	52274
ENSGALT00000000353_ENSGALG00000000271	chr24	9606
ENSGALT00000000355_ENSGALG00000000272	chr22	819586
ENSGALT00000000359_ENSGALG00000000273	chrZ	46625437
ENSGALT00000000361_ENSGALG00000000274	chr27	1566923
ENSGALT00000000362_ENSGALG00000000275	chr22	825698
ENSGALT00000000365_ENSGALG00000000276	chrZ	46887888
ENSGALT00000000366_ENSGALG00000000277	chr22	836797
ENSGALT00000000369_ENSGALG00000000280	chrZ	47402951
ENSGALT00000000374_ENSGALG00000000285	chr24	28067
ENSGALT00000000376_ENSGALG00000000287	chr27	1579934
ENSGALT00000000378_ENSGALG00000000295	chr26	852348
ENSGALT00000000379_ENSGALG00000000290	chr28	53273
ENSGALT00000000380_ENSGALG00000000291	chr24	35422
ENSGALT00000000384_ENSGALG00000000293	chr27	1589093
ENSGALT00000000385_ENSGALG00000014327	chr3	39748411
ENSGALT00000000386_ENSGALG00000000295	chr26	851857
ENSGALT00000000388_ENSGALG00000000296	chr5	29409069
ENSGALT00000000389_ENSGALG00000000297	chr5	23701729
ENSGALT00000000393_ENSGALG00000000300	chr24	46081
ENSGALT00000000401_ENSGALG00000000302	chr26	786679
ENSGALT00000000403_ENSGALG00000000304	chr2	119107129
ENSGALT00000000404_ENSGALG00000000305	chr14	10349312
ENSGALT00000000407_ENSGALG00000000307	chr28	66445
ENSGALT00000000409_ENSGALG00000000308	chr25	1774629
ENSGALT00000000410_ENSGALG00000000309	chr26	776459
ENSGALT00000000411_ENSGALG00000014295	chr5	16898528
ENSGALT00000000413_ENSGALG00000000311	chr22	847742
ENSGALT00000000414_ENSGALG00000000311	chr22	851344
ENSGALT00000000417_ENSGALG00000000312	chr24	58856
ENSGALT00000000419_ENSGALG00000000313	chr26	768989
ENSGALT00000000420_ENSGALG00000000314	chr22	953080
ENSGALT00000000422_ENSGALG00000000316	chr24	139109
ENSGALT00000000423_ENSGALG00000000317	chr22	961998
ENSGALT00000000424_ENSGALG00000000318	chr26	754412
ENSGALT00000000425_ENSGALG00000000319	chr23	11198
ENSGALT00000000433_ENSGALG00000000327	chr28	246401
ENSGALT00000000439_ENSGALG00000000329	chr26	1030430
ENSGALT00000000442_ENSGALG00000000332	chr27	1604167
ENSGALT00000000445_ENSGALG00000000335	chr28	369353
ENSGALT00000000448_ENSGALG00000000336	chr26	662969
ENSGALT00000000449_ENSGALG00000000336	chr26	663582
ENSGALT00000000450_ENSGALG00000000336	chr26	663542
ENSGALT00000000452_ENSGALG00000000337	chr28	386005
ENSGALT00000000453_ENSGALG00000000338	chr26	1133941
ENSGALT00000000457_ENSGALG00000000341	chr25_random	51767
ENSGALT00000000460_ENSGALG00000024427	chr16_random	25464
ENSGALT00000000466_ENSGALG00000000346	chr18	28833
ENSGALT00000000468_ENSGALG00000003452	chr26	4791161
ENSGALT00000000469_ENSGALG00000000349	chr27	1607678
ENSGALT00000000471_ENSGALG00000000351	chr5	19808365
ENSGALT00000000472_ENSGALG00000000352	chr28	465876
ENSGALT00000000474_ENSGALG00000000353	chr18	94380
ENSGALT00000000479_ENSGALG00000000356	chr24	216136
ENSGALT00000000481_ENSGALG00000000357	chr22	1055454
ENSGALT00000000482_ENSGALG00000000357	chr22	1057042
ENSGALT00000000484_ENSGALG00000000358	chr18	133886
ENSGALT00000000485_ENSGALG00000016032	chr2	133498774
ENSGALT00000000491_ENSGALG00000000362	chr26	631831
ENSGALT00000000493_ENSGALG00000000362	chr26	631831
ENSGALT00000000495_ENSGALG00000000363	chr27	1612518
ENSGALT00000000496_ENSGALG00000000364	chr22	1162029
ENSGALT00000000497_ENSGALG00000000365	chr22	1146834
ENSGALT00000000498_ENSGALG00000000366	chr23	90120
ENSGALT00000000499_ENSGALG00000000367	chr27	1678503
ENSGALT00000000500_ENSGALG00000000368	chr18	181940
ENSGALT00000000503_ENSGALG00000000371	chr27	2132662
ENSGALT00000000504_ENSGALG00000000372	chr23	132496
ENSGALT00000000507_ENSGALG00000000374	chr26	614016
ENSGALT00000000509_ENSGALG00000000376	chr27	2203339
ENSGALT00000000510_ENSGALG00000000377	chr28	487437
ENSGALT00000000512_ENSGALG00000000377	chr28	487437
ENSGALT00000000518_ENSGALG00000000378	chr22	1186732
ENSGALT00000000519_ENSGALG00000000379	chr27	2207722
ENSGALT00000000522_ENSGALG00000000382	chr27	2234159
ENSGALT00000000524_ENSGALG00000000384	chr26	591507
ENSGALT00000000525_ENSGALG00000000385	chr23	138568
ENSGALT00000000529_ENSGALG00000000388	chr23	148870
ENSGALT00000000531_ENSGALG00000000390	chr22	1201637
ENSGALT00000000539_ENSGALG00000000394	chr26	1147063
ENSGALT00000000541_ENSGALG00000000396	chr27	2238732
ENSGALT00000000542_ENSGALG00000000397	chr26	571038
ENSGALT00000000544_ENSGALG00000000399	chr9	3664157
ENSGALT00000000545_ENSGALG00000000400	chr26	1160562
ENSGALT00000000546_ENSGALG00000000401	chr26	1194600
ENSGALT00000000548_ENSGALG00000000402	chr22	1221444
ENSGALT00000000550_ENSGALG00000000404	chr10	11990836
ENSGALT00000000552_ENSGALG00000000405	chr22	1250382
ENSGALT00000000553_ENSGALG00000000406	chr28	519737
ENSGALT00000000555_ENSGALG00000000407	chr28	533277
ENSGALT00000000556_ENSGALG00000000408	chr28	540992
ENSGALT00000000557_ENSGALG00000000409	chr22	1265635
ENSGALT00000000559_ENSGALG00000000410	chr27	2264549
ENSGALT00000000563_ENSGALG00000000412	chr24	226181
ENSGALT00000000569_ENSGALG00000000417	chr26	1208792
ENSGALT00000000570_ENSGALG00000000417	chr26	1208792
ENSGALT00000000572_ENSGALG00000000419	chr26	1220038
ENSGALT00000000573_ENSGALG00000000420	chr21	6019
ENSGALT00000000574_ENSGALG00000000421	chr24	244610
ENSGALT00000000576_ENSGALG00000000422	chr26	1225294
ENSGALT00000000578_ENSGALG00000021067	chr11	12313683
ENSGALT00000000580_ENSGALG00000000426	chr21	12235
ENSGALT00000000582_ENSGALG00000000427	chr26	537101
ENSGALT00000000584_ENSGALG00000000428	chrZ	44169887
ENSGALT00000000587_ENSGALG00000000430	chr28	546413
ENSGALT00000000589_ENSGALG00000000432	chr26	520682
ENSGALT00000000593_ENSGALG00000000436	chr26	513119
ENSGALT00000000594_ENSGALG00000000437	chr26	1229703
ENSGALT00000000595_ENSGALG00000000438	chrZ	28309475
ENSGALT00000000598_ENSGALG00000000441	chr26	1234906
ENSGALT00000000599_ENSGALG00000000442	chr26	1266403
ENSGALT00000000600_ENSGALG00000000443	chr25	689184
ENSGALT00000000601_ENSGALG00000000444	chr26	1268576
ENSGALT00000000603_ENSGALG00000000446	chr26	1281507
ENSGALT00000000604_ENSGALG00000000447	chr26	1289535
ENSGALT00000000609_ENSGALG00000000449	chr21	103528
ENSGALT00000000612_ENSGALG00000000451	chr1	7887174
ENSGALT00000000613_ENSGALG00000000452	chr22	1282196
ENSGALT00000000614_ENSGALG00000000453	chr5	19827
ENSGALT00000000616_ENSGALG00000000454	chr27	3803927
ENSGALT00000000618_ENSGALG00000000456	chr25	1687268
ENSGALT00000000620_ENSGALG00000000458	chr28	599615
ENSGALT00000000626_ENSGALG00000003081	chr8	4536651
ENSGALT00000000627_ENSGALG00000000461	chr27	2320674
ENSGALT00000000631_ENSGALG00000000462	chr1	199470915
ENSGALT00000000633_ENSGALG00000000464	chr22	1288464
ENSGALT00000000634_ENSGALG00000014656	chr25	1670469
ENSGALT00000000635_ENSGALG00000000466	chr23	5396004
ENSGALT00000000636_ENSGALG00000000467	chrE22C19W28_E50C23	858812
ENSGALT00000000638_ENSGALG00000000468	chr21	132587
ENSGALT00000000639_ENSGALG00000000469	chr22	3824404
ENSGALT00000000640_ENSGALG00000000470	chr28	621777
ENSGALT00000000643_ENSGALG00000000473	chr27	2421296
ENSGALT00000000644_ENSGALG00000000474	chr28	657115
ENSGALT00000000646_ENSGALG00000000476	chr22	3326360
ENSGALT00000000647_ENSGALG00000000477	chr26	1316521
ENSGALT00000000648_ENSGALG00000000478	chr27	2466350
ENSGALT00000000655_ENSGALG00000021714	chr21	147505
ENSGALT00000000658_ENSGALG00000000479	chr21	138107
ENSGALT00000000663_ENSGALG00000000483	chr26	1322660
ENSGALT00000000664_ENSGALG00000000484	chrE22C19W28_E50C23	871568
ENSGALT00000000667_ENSGALG00000000486	chr4	71875330
ENSGALT00000000670_ENSGALG00000000489	chrE22C19W28_E50C23	882735
ENSGALT00000000671_ENSGALG00000000490	chr28	664614
ENSGALT00000000672_ENSGALG00000000491	chr3	149556
ENSGALT00000000678_ENSGALG00000000495	chrE22C19W28_E50C23	855307
ENSGALT00000000679_ENSGALG00000000496	chrE22C19W28_E50C23	889293
ENSGALT00000000680_ENSGALG00000000497	chr26	1330168
ENSGALT00000000681_ENSGALG00000000498	chr27	2570994
ENSGALT00000000687_ENSGALG00000000503	chr21	162934
ENSGALT00000000689_ENSGALG00000000504	chr26	1337160
ENSGALT00000000691_ENSGALG00000000505	chr27	2597672
ENSGALT00000000693_ENSGALG00000000507	chr11	20703168
ENSGALT00000000694_ENSGALG00000000508	chr21	174099
ENSGALT00000000695_ENSGALG00000000509	chr23	170992
ENSGALT00000000697_ENSGALG00000000510	chr27	2612005
ENSGALT00000000700_ENSGALG00000000511	chr26	1344288
ENSGALT00000000702_ENSGALG00000000513	chr11	20732138
ENSGALT00000000703_ENSGALG00000000514	chr21	183238
ENSGALT00000000704_ENSGALG00000013837	chr9	19274717
ENSGALT00000000705_ENSGALG00000000516	chr11	20737886
ENSGALT00000000706_ENSGALG00000000516	chr11	20737886
ENSGALT00000000712_ENSGALG00000000518	chr26	504794
ENSGALT00000000714_ENSGALG00000000519	chr23	181838
ENSGALT00000000716_ENSGALG00000013789	chr10	12024098
ENSGALT00000000717_ENSGALG00000000521	chr11	20777196
ENSGALT00000000721_ENSGALG00000000523	chr26	1364145
ENSGALT00000000724_ENSGALG00000000525	chr27	2642119
ENSGALT00000000726_ENSGALG00000000526	chr11	20773079
ENSGALT00000000727_ENSGALG00000000527	chr23	193095
ENSGALT00000000728_ENSGALG00000000528	chr11	20806581
ENSGALT00000000730_ENSGALG00000000529	chr27	2678992
ENSGALT00000000731_ENSGALG00000000530	chr21	188315
ENSGALT00000000733_ENSGALG00000018806	chr22	3869529
ENSGALT00000000735_ENSGALG00000000533	chr26	1382525
ENSGALT00000000738_ENSGALG00000000534	chr22	3876885
ENSGALT00000000739_ENSGALG00000000535	chr21	227107
ENSGALT00000000742_ENSGALG00000000537	chr21	235466
ENSGALT00000000743_ENSGALG00000000538	chr27	2689833
ENSGALT00000000745_ENSGALG00000000540	chr11	20811977
ENSGALT00000000748_ENSGALG00000000541	chr26	479573
ENSGALT00000000749_ENSGALG00000000542	chr23	213354
ENSGALT00000000750_ENSGALG00000021697	chr23	196625
ENSGALT00000000755_ENSGALG00000000543	chr21	243621
ENSGALT00000000757_ENSGALG00000000545	chr26	1519502
ENSGALT00000000759_ENSGALG00000000546	chr13	7950858
ENSGALT00000000760_ENSGALG00000000547	chr23	208817
ENSGALT00000000761_ENSGALG00000000548	chr23	217899
ENSGALT00000000763_ENSGALG00000000549	chr11	20819211
ENSGALT00000000766_ENSGALG00000000550	chr27	2696786
ENSGALT00000000772_ENSGALG00000000556	chr21	256326
ENSGALT00000000773_ENSGALG00000000557	chr26	1508187
ENSGALT00000000776_ENSGALG00000000558	chr28	683988
ENSGALT00000000779_ENSGALG00000000560	chr26	1430130
ENSGALT00000000781_ENSGALG00000000562	chr23	241267
ENSGALT00000000783_ENSGALG00000000564	chr27	2709120
ENSGALT00000000792_ENSGALG00000000568	chr26	438573
ENSGALT00000000793_ENSGALG00000000569	chr23	412673
ENSGALT00000000796_ENSGALG00000018838	chr1	126878429
ENSGALT00000000797_ENSGALG00000000573	chr21	265013
ENSGALT00000000804_ENSGALG00000000576	chr25	859700
ENSGALT00000000806_ENSGALG00000000577	chr28	732285
ENSGALT00000000809_ENSGALG00000000579	chr21	282477
ENSGALT00000000811_ENSGALG00000000581	chr27	2718319
ENSGALT00000000813_ENSGALG00000000583	chr26	1502253
ENSGALT00000000815_ENSGALG00000000584	chr26	381890
ENSGALT00000000816_ENSGALG00000000585	chr27	2744008
ENSGALT00000000817_ENSGALG00000000586	chr6	21031100
ENSGALT00000000819_ENSGALG00000000587	chr26	1531709
ENSGALT00000000824_ENSGALG00000000589	chr28	788957
ENSGALT00000000829_ENSGALG00000000593	chr4	61807347
ENSGALT00000000832_ENSGALG00000000596	chr27	2752684
ENSGALT00000000834_ENSGALG00000000597	chr23	438325
ENSGALT00000000837_ENSGALG00000000599	chr28	801331
ENSGALT00000000839_ENSGALG00000000600	chr26	364220
ENSGALT00000000842_ENSGALG00000000603	chr27	2801043
ENSGALT00000000845_ENSGALG00000000604	chr23	516632
ENSGALT00000000848_ENSGALG00000000606	chr26	351698
ENSGALT00000000849_ENSGALG00000000607	chr26	345148
ENSGALT00000000855_ENSGALG00000000608	chr11	20822703
ENSGALT00000000857_ENSGALG00000000608	chr11	20827134
ENSGALT00000000862_ENSGALG00000000610	chr21	290275
ENSGALT00000000864_ENSGALG00000000611	chr26	1580528
ENSGALT00000000866_ENSGALG00000000613	chr28	821036
ENSGALT00000000870_ENSGALG00000000615	chr23	490312
ENSGALT00000000873_ENSGALG00000000616	chr26	316906
ENSGALT00000000876_ENSGALG00000000618	chr23	550945
ENSGALT00000000877_ENSGALG00000000619	chr28	840598
ENSGALT00000000878_ENSGALG00000000620	chr23	564950
ENSGALT00000000879_ENSGALG00000000620	chr23	565194
ENSGALT00000000880_ENSGALG00000000621	chr28	858923
ENSGALT00000000882_ENSGALG00000000628	chr26	292718
ENSGALT00000000884_ENSGALG00000000623	chr26	1584598
ENSGALT00000000885_ENSGALG00000000624	chr11	20838991
ENSGALT00000000887_ENSGALG00000000625	chr27	2857155
ENSGALT00000000890_ENSGALG00000000626	chr28	869502
ENSGALT00000000891_ENSGALG00000000627	chr21	517664
ENSGALT00000000894_ENSGALG00000000628	chr26	292688
ENSGALT00000000895_ENSGALG00000000629	chr28	871009
ENSGALT00000000896_ENSGALG00000000630	chr11	20867358
ENSGALT00000000898_ENSGALG00000000632	chr11	20862415
ENSGALT00000000899_ENSGALG00000000633	chr21	539224
ENSGALT00000000901_ENSGALG00000000634	chr21	540713
ENSGALT00000000902_ENSGALG00000000635	chr23	846779
ENSGALT00000000908_ENSGALG00000000636	chr26	1614805
ENSGALT00000000909_ENSGALG00000000637	chr21	550987
ENSGALT00000000910_ENSGALG00000000638	chr11	20873914
ENSGALT00000000911_ENSGALG00000000639	chr26	1638918
ENSGALT00000000912_ENSGALG00000000640	chr11	20880889
ENSGALT00000000913_ENSGALG00000000641	chr11	20887933
ENSGALT00000000915_ENSGALG00000000643	chr14	13552791
ENSGALT00000000916_ENSGALG00000000644	chr26	1726350
ENSGALT00000000917_ENSGALG00000000644	chr26	1726362
ENSGALT00000000918_ENSGALG00000000645	chr21	565655
ENSGALT00000000923_ENSGALG00000000650	chr11	20890623
ENSGALT00000000926_ENSGALG00000000652	chr21	579810
ENSGALT00000000928_ENSGALG00000000653	chr26	1776431
ENSGALT00000000929_ENSGALG00000000654	chr11	20892289
ENSGALT00000000931_ENSGALG00000000656	chr26	1809119
ENSGALT00000000932_ENSGALG00000000657	chr11	20895889
ENSGALT00000000934_ENSGALG00000024053	chr21	588693
ENSGALT00000000935_ENSGALG00000000660	chr11	20907926
ENSGALT00000000936_ENSGALG00000000661	chr28	886871
ENSGALT00000000938_ENSGALG00000000663	chr11	18698062
ENSGALT00000000942_ENSGALG00000000667	chr23	932616
ENSGALT00000000943_ENSGALG00000000668	chr26	1811044
ENSGALT00000000945_ENSGALG00000000669	chr25	996467
ENSGALT00000000947_ENSGALG00000000671	chr11	20958547
ENSGALT00000000949_ENSGALG00000000672	chr23	1196890
ENSGALT00000000950_ENSGALG00000000673	chr26	1850103
ENSGALT00000000956_ENSGALG00000000674	chr27	1379441
ENSGALT00000000957_ENSGALG00000000675	chr23	1216048
ENSGALT00000000960_ENSGALG00000000678	chr23	1357317
ENSGALT00000000962_ENSGALG00000000680	chr26	1875016
ENSGALT00000000963_ENSGALG00000000681	chr1	198029608
ENSGALT00000000967_ENSGALG00000000684	chr26	1890649
ENSGALT00000000968_ENSGALG00000000685	chr27	1354681
ENSGALT00000000970_ENSGALG00000000687	chr14	12489677
ENSGALT00000000971_ENSGALG00000003267	chr27	4551541
ENSGALT00000000973_ENSGALG00000000690	chr1	198066118
ENSGALT00000000975_ENSGALG00000000692	chr26	1966935
ENSGALT00000000977_ENSGALG00000000693	chr11	20997775
ENSGALT00000000979_ENSGALG00000000694	chr27	1332472
ENSGALT00000000983_ENSGALG00000000695	chr26	1986678
ENSGALT00000000989_ENSGALG00000000698	chr23	1367436
ENSGALT00000000991_ENSGALG00000000699	chr11	21002492
ENSGALT00000000994_ENSGALG00000000701	chr26	2006039
ENSGALT00000000996_ENSGALG00000000702	chr19	58933
ENSGALT00000000997_ENSGALG00000000703	chr26	2032520
ENSGALT00000001000_ENSGALG00000000706	chr19	137178
ENSGALT00000001001_ENSGALG00000000707	chr11	21036891
ENSGALT00000001004_ENSGALG00000000708	chr26	2070406
ENSGALT00000001006_ENSGALG00000000710	chr21	593423
ENSGALT00000001008_ENSGALG00000000712	chr26	2086174
ENSGALT00000001009_ENSGALG00000000713	chr11	21462671
ENSGALT00000001010_ENSGALG00000000714	chr26	2092293
ENSGALT00000001012_ENSGALG00000000716	chr19	158667
ENSGALT00000001015_ENSGALG00000000719	chr21	599505
ENSGALT00000001016_ENSGALG00000000720	chr23	1368528
ENSGALT00000001018_ENSGALG00000000721	chr26	2094290
ENSGALT00000001022_ENSGALG00000000722	chr28	890801
ENSGALT00000001026_ENSGALG00000000723	chr23	1374445
ENSGALT00000001027_ENSGALG00000000724	chr26	2117141
ENSGALT00000001028_ENSGALG00000000725	chr10	8850139
ENSGALT00000001029_ENSGALG00000000726	chr28	910807
ENSGALT00000001032_ENSGALG00000000729	chr23	1387806
ENSGALT00000001035_ENSGALG00000000730	chr26	254790
ENSGALT00000001043_ENSGALG00000000731	chr23	1414725
ENSGALT00000001044_ENSGALG00000000805	chr19	177277
ENSGALT00000001046_ENSGALG00000000733	chr1	198105059
ENSGALT00000001050_ENSGALG00000000734	chr23	1420616
ENSGALT00000001051_ENSGALG00000013788	chr19	51230
ENSGALT00000001052_ENSGALG00000000736	chr28	933357
ENSGALT00000001053_ENSGALG00000000737	chr23	1424700
ENSGALT00000001056_ENSGALG00000000739	chr23	1430458
ENSGALT00000001057_ENSGALG00000000740	chr28	954435
ENSGALT00000001058_ENSGALG00000000777	chr23	1436816
ENSGALT00000001059_ENSGALG00000000742	chr26	232027
ENSGALT00000001061_ENSGALG00000021451	chr11	1155857
ENSGALT00000001062_ENSGALG00000021447	chr11	1123146
ENSGALT00000001064_ENSGALG00000021450	chr11	1118812
ENSGALT00000001068_ENSGALG00000000744	chr25	1781806
ENSGALT00000001069_ENSGALG00000024060	chr25	1781212
ENSGALT00000001070_ENSGALG00000000745	chr26	2131519
ENSGALT00000001077_ENSGALG00000000760	chr13	621167
ENSGALT00000001079_ENSGALG00000000760	chr13	621962
ENSGALT00000001081_ENSGALG00000024400	chr13	736148
ENSGALT00000001082_ENSGALG00000000747	chr21	616977
ENSGALT00000001087_ENSGALG00000000748	chr28	959511
ENSGALT00000001090_ENSGALG00000000748	chr28	959489
ENSGALT00000001093_ENSGALG00000000750	chr1	198208412
ENSGALT00000001095_ENSGALG00000000751	chr25	1796515
ENSGALT00000001098_ENSGALG00000000753	chr26	209689
ENSGALT00000001099_ENSGALG00000000754	chr11	21676303
ENSGALT00000001104_ENSGALG00000000759	chr1	198370031
ENSGALT00000001106_ENSGALG00000000761	chr1	198371869
ENSGALT00000001107_ENSGALG00000000912	chr21	630634
ENSGALT00000001109_ENSGALG00000000764	chr25	1783615
ENSGALT00000001110_ENSGALG00000012833	chr10	22223081
ENSGALT00000001111_ENSGALG00000000766	chr13	809252
ENSGALT00000001113_ENSGALG00000000768	chr1	137628485
ENSGALT00000001117_ENSGALG00000000771	chr11	64702
ENSGALT00000001119_ENSGALG00000009781	chr6	34784794
ENSGALT00000001120_ENSGALG00000000774	chr11	338713
ENSGALT00000001122_ENSGALG00000000775	chr25	1787223
ENSGALT00000001123_ENSGALG00000000776	chr26	190118
ENSGALT00000001127_ENSGALG00000000777	chr23	1435363
ENSGALT00000001130_ENSGALG00000023705	chr18	592934
ENSGALT00000001131_ENSGALG00000000780	chr11	212148
ENSGALT00000001132_ENSGALG00000000781	chr25	1834595
ENSGALT00000001134_ENSGALG00000000783	chr23	1481992
ENSGALT00000001137_ENSGALG00000000784	chr28	983696
ENSGALT00000001140_ENSGALG00000000786	chr26	2164317
ENSGALT00000001141_ENSGALG00000000787	chr11	21678378
ENSGALT00000001144_ENSGALG00000000788	chr26	2176250
ENSGALT00000001145_ENSGALG00000000789	chr25	1840074
ENSGALT00000001147_ENSGALG00000000790	chr23	1493273
ENSGALT00000001149_ENSGALG00000000791	chr26	2194369
ENSGALT00000001151_ENSGALG00000000793	chr25	1848928
ENSGALT00000001152_ENSGALG00000000794	chr13	825159
ENSGALT00000001153_ENSGALG00000000795	chr28	1012951
ENSGALT00000001159_ENSGALG00000000800	chr11	264296
ENSGALT00000001162_ENSGALG00000009070	chr7	11230380
ENSGALT00000001163_ENSGALG00000000802	chr11	21690487
ENSGALT00000001164_ENSGALG00000000803	chr28	1526877
ENSGALT00000001165_ENSGALG00000000804	chr11	280827
ENSGALT00000001168_ENSGALG00000000806	chr28	1553332
ENSGALT00000001169_ENSGALG00000000807	chr28	1559028
ENSGALT00000001170_ENSGALG00000000808	chr1	198463454
ENSGALT00000001176_ENSGALG00000000809	chr25	1857855
ENSGALT00000001179_ENSGALG00000000810	chr28	1561971
ENSGALT00000001181_ENSGALG00000000811	chr11	21695100
ENSGALT00000001183_ENSGALG00000000812	chr28	1566832
ENSGALT00000001184_ENSGALG00000000779	chr18	308297
ENSGALT00000001185_ENSGALG00000000814	chr23	1514341
ENSGALT00000001187_ENSGALG00000000809	chr25	1872114
ENSGALT00000001189_ENSGALG00000000816	chr26	2199413
ENSGALT00000001191_ENSGALG00000000817	chr11	21701389
ENSGALT00000001192_ENSGALG00000000818	chr1	198541903
ENSGALT00000001193_ENSGALG00000000819	chr28	1588433
ENSGALT00000001194_ENSGALG00000000820	chr23	1606651
ENSGALT00000001195_ENSGALG00000000821	chr23	1642135
ENSGALT00000001197_ENSGALG00000000823	chr19	200907
ENSGALT00000001199_ENSGALG00000000824	chr27	1321805
ENSGALT00000001202_ENSGALG00000019759	chr26	139939
ENSGALT00000001203_ENSGALG00000019759	chr26	139939
ENSGALT00000001206_ENSGALG00000000826	chr26	165454
ENSGALT00000001207_ENSGALG00000000827	chr28	1600317
ENSGALT00000001209_ENSGALG00000000827	chr28	1593631
ENSGALT00000001211_ENSGALG00000000829	chr19	254793
ENSGALT00000001212_ENSGALG00000000830	chr1	198629633
ENSGALT00000001221_ENSGALG00000000833	chr13	844371
ENSGALT00000001223_ENSGALG00000000834	chr26	2305308
ENSGALT00000001225_ENSGALG00000000835	chr28	1604097
ENSGALT00000001226_ENSGALG00000000836	chr25	1894547
ENSGALT00000001227_ENSGALG00000000837	chr19	270992
ENSGALT00000001229_ENSGALG00000000838	chr1	198678852
ENSGALT00000001231_ENSGALG00000000839	chr1	198826725
ENSGALT00000001233_ENSGALG00000000840	chr23	1656802
ENSGALT00000001235_ENSGALG00000000842	chr13	853099
ENSGALT00000001236_ENSGALG00000000843	chr28	1623478
ENSGALT00000001237_ENSGALG00000000844	chr26	120999
ENSGALT00000001240_ENSGALG00000000845	chr1	198996199
ENSGALT00000001241_ENSGALG00000000846	chr13	854421
ENSGALT00000001243_ENSGALG00000000847	chr17	11137383
ENSGALT00000001245_ENSGALG00000000848	chr11	21724440
ENSGALT00000001248_ENSGALG00000000850	chr24	248565
ENSGALT00000001249_ENSGALG00000000851	chr13	872436
ENSGALT00000001250_ENSGALG00000000852	chr13	883822
ENSGALT00000001251_ENSGALG00000000853	chr17	11113705
ENSGALT00000001253_ENSGALG00000000855	chr23	1687094
ENSGALT00000001255_ENSGALG00000000856	chr26	2315728
ENSGALT00000001256_ENSGALG00000000857	chr27	1296891
ENSGALT00000001259_ENSGALG00000000860	chr11	288415
ENSGALT00000001264_ENSGALG00000000862	chr23	1704305
ENSGALT00000001265_ENSGALG00000000863	chr26	2331145
ENSGALT00000001266_ENSGALG00000000864	chr17	11104040
ENSGALT00000001270_ENSGALG00000021696	chr19	292442
ENSGALT00000001274_ENSGALG00000000865	chr19	357481
ENSGALT00000001276_ENSGALG00000000866	chr25	1927454
ENSGALT00000001277_ENSGALG00000018415	chr25	1898694
ENSGALT00000001279_ENSGALG00000000868	chr1	199102445
ENSGALT00000001280_ENSGALG00000000869	chr23	1744440
ENSGALT00000001283_ENSGALG00000000870	chr27	1290261
ENSGALT00000001284_ENSGALG00000000871	chr1	199097428
ENSGALT00000001286_ENSGALG00000000873	chr1	199093256
ENSGALT00000001288_ENSGALG00000000874	chr11	346258
ENSGALT00000001289_ENSGALG00000000875	chr11	21776765
ENSGALT00000001292_ENSGALG00000000878	chr27	1272000
ENSGALT00000001294_ENSGALG00000000880	chr11	373250
ENSGALT00000001295_ENSGALG00000000881	chr23	1763492
ENSGALT00000001296_ENSGALG00000000882	chr11	21801919
ENSGALT00000001297_ENSGALG00000000883	chr26	2345507
ENSGALT00000001298_ENSGALG00000000884	chr13	939868
ENSGALT00000001300_ENSGALG00000000886	chr11	395767
ENSGALT00000001301_ENSGALG00000000887	chr23	1769696
ENSGALT00000001302_ENSGALG00000000888	chr25	1964343
ENSGALT00000001304_ENSGALG00000000889	chr11	401654
ENSGALT00000001308_ENSGALG00000000890	chr26	99787
ENSGALT00000001309_ENSGALG00000000891	chr19	296697
ENSGALT00000001312_ENSGALG00000000892	chr26	2372853
ENSGALT00000001314_ENSGALG00000000893	chr11	21810890
ENSGALT00000001315_ENSGALG00000000894	chr2	100876347
ENSGALT00000001317_ENSGALG00000000895	chr23	1773547
ENSGALT00000001319_ENSGALG00000000897	chr26	93410
ENSGALT00000001320_ENSGALG00000000898	chr11	426230
ENSGALT00000001321_ENSGALG00000000899	chr13	1098084
ENSGALT00000001322_ENSGALG00000000900	chr26	89274
ENSGALT00000001323_ENSGALG00000000901	chr11	21828618
ENSGALT00000001324_ENSGALG00000000902	chr23	1787945
ENSGALT00000001325_ENSGALG00000000903	chr11	21836868
ENSGALT00000001326_ENSGALG00000000904	chr11	445217
ENSGALT00000001330_ENSGALG00000000906	chr17	11018896
ENSGALT00000001334_ENSGALG00000000907	chr11	21838577
ENSGALT00000001336_ENSGALG00000000908	chr11	21851316
ENSGALT00000001337_ENSGALG00000000909	chr27	1267261
ENSGALT00000001340_ENSGALG00000000911	chr26	2386836
ENSGALT00000001341_ENSGALG00000000912	chr21	630629
ENSGALT00000001342_ENSGALG00000000913	chr11	21898870
ENSGALT00000001343_ENSGALG00000000914	chr27	1264318
ENSGALT00000001349_ENSGALG00000000917	chr13	1157884
ENSGALT00000001352_ENSGALG00000000918	chr27	1259549
ENSGALT00000001353_ENSGALG00000000919	chr26	2390696
ENSGALT00000001354_ENSGALG00000000920	chr25	1976291
ENSGALT00000001355_ENSGALG00000000921	chr23	1820614
ENSGALT00000001362_ENSGALG00000000927	chr17	11031625
ENSGALT00000001367_ENSGALG00000000930	chr19	313531
ENSGALT00000001368_ENSGALG00000021694	chr19	301591
ENSGALT00000001372_ENSGALG00000000934	chr17	10978141
ENSGALT00000001374_ENSGALG00000000935	chr25	1987018
ENSGALT00000001376_ENSGALG00000000936	chr17	10784802
ENSGALT00000001379_ENSGALG00000021448	chr24	254555
ENSGALT00000001381_ENSGALG00000000939	chr24	335122
ENSGALT00000001383_ENSGALG00000021443	chr24	310004
ENSGALT00000001386_ENSGALG00000000940	chr17	10778882
ENSGALT00000001392_ENSGALG00000000943	chr23	1853230
ENSGALT00000001394_ENSGALG00000000944	chr19	504586
ENSGALT00000001396_ENSGALG00000000946	chr13	1378264
ENSGALT00000001397_ENSGALG00000000947	chr26	65800
ENSGALT00000001398_ENSGALG00000000947	chr26	65139
ENSGALT00000001401_ENSGALG00000000949	chr13	1412521
ENSGALT00000001402_ENSGALG00000000950	chr17	10690051
ENSGALT00000001404_ENSGALG00000000951	chr19	366394
ENSGALT00000001405_ENSGALG00000000951	chr19	378976
ENSGALT00000001407_ENSGALG00000000953	chr26	34094
ENSGALT00000001408_ENSGALG00000000954	chr26	27142
ENSGALT00000001409_ENSGALG00000000955	chr23	1876104
ENSGALT00000001410_ENSGALG00000000956	chr19	355104
ENSGALT00000001411_ENSGALG00000000957	chr24	297126
ENSGALT00000001413_ENSGALG00000000958	chr25	2000572
ENSGALT00000001414_ENSGALG00000000959	chr23	2518745
ENSGALT00000001417_ENSGALG00000000962	chr24	318379
ENSGALT00000001420_ENSGALG00000023867	chr18	384588
ENSGALT00000001421_ENSGALG00000023800	chr18	482485
ENSGALT00000001422_ENSGALG00000000965	chr18	547512
ENSGALT00000001424_ENSGALG00000023705	chr18	592934
ENSGALT00000001425_ENSGALG00000000965	chr18	547512
ENSGALT00000001426_ENSGALG00000000965	chr18	548509
ENSGALT00000001427_ENSGALG00000023800	chr18	482484
ENSGALT00000001428_ENSGALG00000023832	chr18	438026
ENSGALT00000001430_ENSGALG00000000966	chr21	667360
ENSGALT00000001434_ENSGALG00000000970	chr24	387073
ENSGALT00000001436_ENSGALG00000000972	chr17	10451481
ENSGALT00000001439_ENSGALG00000000974	chr20	22670
ENSGALT00000001441_ENSGALG00000000975	chr21	881345
ENSGALT00000001442_ENSGALG00000000976	chr21	885799
ENSGALT00000001443_ENSGALG00000000977	chr17	10363321
ENSGALT00000001445_ENSGALG00000000978	chr21	889544
ENSGALT00000001446_ENSGALG00000000978	chr21	889544
ENSGALT00000001447_ENSGALG00000000979	chr19	391547
ENSGALT00000001448_ENSGALG00000000980	chr21	901876
ENSGALT00000001449_ENSGALG00000000981	chr23	2525017
ENSGALT00000001450_ENSGALG00000000982	chr21	906836
ENSGALT00000001453_ENSGALG00000000983	chr20	29871
ENSGALT00000001454_ENSGALG00000000984	chr19	406382
ENSGALT00000001455_ENSGALG00000000985	chr1	74192411
ENSGALT00000001456_ENSGALG00000000986	chr23	2536154
ENSGALT00000001458_ENSGALG00000000988	chr27	1243461
ENSGALT00000001462_ENSGALG00000000990	chr20	70437
ENSGALT00000001463_ENSGALG00000000991	chr23	2543009
ENSGALT00000001464_ENSGALG00000000992	chr18	647140
ENSGALT00000001466_ENSGALG00000000993	chr17	10326228
ENSGALT00000001470_ENSGALG00000000994	chr23	2549768
ENSGALT00000001471_ENSGALG00000000995	chr25	2026843
ENSGALT00000001472_ENSGALG00000000996	chr28	1677601
ENSGALT00000001473_ENSGALG00000000997	chr27	1228979
ENSGALT00000001474_ENSGALG00000000998	chr23	2553454
ENSGALT00000001475_ENSGALG00000000999	chr11	452256
ENSGALT00000001476_ENSGALG00000001000	chr17	10313901
ENSGALT00000001477_ENSGALG00000001001	chr18	688166
ENSGALT00000001479_ENSGALG00000001002	chr17	10311434
ENSGALT00000001481_ENSGALG00000001003	chr23	2564014
ENSGALT00000001482_ENSGALG00000001004	chr19	414170
ENSGALT00000001485_ENSGALG00000001005	chr24	389638
ENSGALT00000001487_ENSGALG00000001006	chr21	912434
ENSGALT00000001489_ENSGALG00000001007	chr11	441181
ENSGALT00000001491_ENSGALG00000001009	chr13	562056
ENSGALT00000001493_ENSGALG00000001011	chr11	461250
ENSGALT00000001494_ENSGALG00000001012	chr14	13906229
ENSGALT00000001495_ENSGALG00000001013	chr17	10306424
ENSGALT00000001496_ENSGALG00000001014	chr17	10302549
ENSGALT00000001497_ENSGALG00000001015	chr27	1210802
ENSGALT00000001499_ENSGALG00000001017	chr21	945284
ENSGALT00000001501_ENSGALG00000001018	chr24	396853
ENSGALT00000001502_ENSGALG00000001019	chr28	1717787
ENSGALT00000001503_ENSGALG00000001020	chr11	478986
ENSGALT00000001507_ENSGALG00000001021	chr18	756054
ENSGALT00000001509_ENSGALG00000001022	chr27	1202329
ENSGALT00000001512_ENSGALG00000001023	chr19	430113
ENSGALT00000001513_ENSGALG00000001024	chr21	959534
ENSGALT00000001514_ENSGALG00000001025	chr17	10285086
ENSGALT00000001517_ENSGALG00000001026	chr20	180711
ENSGALT00000001523_ENSGALG00000001027	chr27	1190706
ENSGALT00000001524_ENSGALG00000001028	chr19	519123
ENSGALT00000001527_ENSGALG00000001030	chr28	1753562
ENSGALT00000001528_ENSGALG00000001031	chr19	568285
ENSGALT00000001529_ENSGALG00000001032	chr14	13902162
ENSGALT00000001530_ENSGALG00000001033	chr24	406140
ENSGALT00000001532_ENSGALG00000001034	chr20	214382
ENSGALT00000001533_ENSGALG00000001035	chr28	1760323
ENSGALT00000001534_ENSGALG00000001036	chr18	991634
ENSGALT00000001535_ENSGALG00000001037	chr17	10258372
ENSGALT00000001539_ENSGALG00000001038	chr23	2583728
ENSGALT00000001542_ENSGALG00000001039	chr17	10244734
ENSGALT00000001544_ENSGALG00000001040	chr21	980056
ENSGALT00000001552_ENSGALG00000001041	chr11	483522
ENSGALT00000001556_ENSGALG00000001042	chr19	600221
ENSGALT00000001557_ENSGALG00000001043	chr28	1786561
ENSGALT00000001559_ENSGALG00000001045	chr13	1424472
ENSGALT00000001567_ENSGALG00000001046	chr20	365640
ENSGALT00000001570_ENSGALG00000001048	chr17	10236348
ENSGALT00000001571_ENSGALG00000001049	chr19	644764
ENSGALT00000001572_ENSGALG00000001050	chr20	443538
ENSGALT00000001574_ENSGALG00000001051	chr23	2636519
ENSGALT00000001579_ENSGALG00000001053	chr24	408948
ENSGALT00000001580_ENSGALG00000001054	chr20	453328
ENSGALT00000001581_ENSGALG00000001055	chr27	1123208
ENSGALT00000001583_ENSGALG00000001056	chr19	650871
ENSGALT00000001585_ENSGALG00000001058	chr21	1000760
ENSGALT00000001589_ENSGALG00000001062	chr20	459578
ENSGALT00000001590_ENSGALG00000001063	chr21	1014971
ENSGALT00000001593_ENSGALG00000001065	chr11	503137
ENSGALT00000001597_ENSGALG00000001067	chr23	2652358
ENSGALT00000001599_ENSGALG00000001069	chr11	517614
ENSGALT00000001600_ENSGALG00000001070	chr24	417300
ENSGALT00000001603_ENSGALG00000001071	chr19	728579
ENSGALT00000001607_ENSGALG00000001073	chr17	10174917
ENSGALT00000001609_ENSGALG00000001074	chr21	1214886
ENSGALT00000001611_ENSGALG00000001076	chr19	748949
ENSGALT00000001612_ENSGALG00000001077	chr24	428845
ENSGALT00000001613_ENSGALG00000001078	chr21	1236426
ENSGALT00000001615_ENSGALG00000001079	chr27	1112301
ENSGALT00000001616_ENSGALG00000001080	chr17	10147286
ENSGALT00000001617_ENSGALG00000001081	chr21	1342548
ENSGALT00000001619_ENSGALG00000001082	chr24	431394
ENSGALT00000001623_ENSGALG00000001084	chr28	1822834
ENSGALT00000001624_ENSGALG00000021490	chr11	522209
ENSGALT00000001626_ENSGALG00000001085	chr11	526550
ENSGALT00000001628_ENSGALG00000024365	chr16	84647
ENSGALT00000001629_ENSGALG00000024420	chr16_random	188929
ENSGALT00000001634_ENSGALG00000001688	chr15	778378
ENSGALT00000001635_ENSGALG00000001091	chr26	2416197
ENSGALT00000001637_ENSGALG00000001093	chr28	1893200
ENSGALT00000001639_ENSGALG00000001094	chr17	10123219
ENSGALT00000001643_ENSGALG00000001097	chr27	1071169
ENSGALT00000001645_ENSGALG00000001098	chr17	10127267
ENSGALT00000001647_ENSGALG00000001099	chr13	1443500
ENSGALT00000001653_ENSGALG00000001100	chr24	461657
ENSGALT00000001654_ENSGALG00000001101	chr28	1956193
ENSGALT00000001657_ENSGALG00000001103	chr17	10091672
ENSGALT00000001658_ENSGALG00000001104	chr19	782449
ENSGALT00000001660_ENSGALG00000001106	chr28	1982863
ENSGALT00000001661_ENSGALG00000001107	chr27	1037529
ENSGALT00000001662_ENSGALG00000001108	chr28	1988140
ENSGALT00000001663_ENSGALG00000001109	chr27	1011614
ENSGALT00000001666_ENSGALG00000001110	chr19	789115
ENSGALT00000001676_ENSGALG00000001111	chr18	1013382
ENSGALT00000001678_ENSGALG00000001113	chr13	1548185
ENSGALT00000001683_ENSGALG00000001115	chr21	1363897
ENSGALT00000001684_ENSGALG00000016375	chr1	122345893
ENSGALT00000001686_ENSGALG00000001117	chr26	2430307
ENSGALT00000001687_ENSGALG00000001118	chr17	10044635
ENSGALT00000001688_ENSGALG00000024184	chr27	966356
ENSGALT00000001690_ENSGALG00000001121	chr28	2006348
ENSGALT00000001691_ENSGALG00000001122	chr19	960831
ENSGALT00000001692_ENSGALG00000024190	chr27	906414
ENSGALT00000001693_ENSGALG00000001124	chr17	9938900
ENSGALT00000001695_ENSGALG00000001126	chr28	2033443
ENSGALT00000001696_ENSGALG00000001126	chr28	2033452
ENSGALT00000001698_ENSGALG00000024246	chr27	406954
ENSGALT00000001699_ENSGALG00000001129	chr24	470603
ENSGALT00000001700_ENSGALG00000001129	chr24	472219
ENSGALT00000001702_ENSGALG00000001131	chr16	287483
ENSGALT00000001704_ENSGALG00000001132	chr13	1549907
ENSGALT00000001706_ENSGALG00000001130	chr19	1048262
ENSGALT00000001708_ENSGALG00000001136	chr21	1391004
ENSGALT00000001709_ENSGALG00000001137	chr24	869805
ENSGALT00000001710_ENSGALG00000001138	chr24	893456
ENSGALT00000001712_ENSGALG00000015708	chr4	86426058
ENSGALT00000001714_ENSGALG00000021689	chr21	1401732
ENSGALT00000001715_ENSGALG00000001141	chr21	1408367
ENSGALT00000001717_ENSGALG00000001143	chr24	897098
ENSGALT00000001719_ENSGALG00000001143	chr24	897449
ENSGALT00000001720_ENSGALG00000001144	chr13	10364755
ENSGALT00000001723_ENSGALG00000001146	chr28	2048112
ENSGALT00000001727_ENSGALG00000001149	chr11	539597
ENSGALT00000001728_ENSGALG00000001150	chr18	1221916
ENSGALT00000001731_ENSGALG00000001153	chr19	1304447
ENSGALT00000001735_ENSGALG00000001155	chr18	1635933
ENSGALT00000001736_ENSGALG00000001156	chr18	1653448
ENSGALT00000001740_ENSGALG00000001157	chr17	9736087
ENSGALT00000001743_ENSGALG00000001158	chr13	10377476
ENSGALT00000001745_ENSGALG00000001160	chr11	549149
ENSGALT00000001747_ENSGALG00000001161	chr24	1009740
ENSGALT00000001752_ENSGALG00000001162	chr27	3313096
ENSGALT00000001753_ENSGALG00000001163	chr18	1670623
ENSGALT00000001755_ENSGALG00000001164	chr26	2481306
ENSGALT00000001764_ENSGALG00000001165	chr21	1410902
ENSGALT00000001766_ENSGALG00000001166	chr19	2551729
ENSGALT00000001767_ENSGALG00000001167	chr24	1091006
ENSGALT00000001768_ENSGALG00000001168	chr11	552554
ENSGALT00000001772_ENSGALG00000001169	chr17	9702478
ENSGALT00000001774_ENSGALG00000001171	chr28	2059978
ENSGALT00000001776_ENSGALG00000001172	chr21	1432114
ENSGALT00000001779_ENSGALG00000001174	chr19	2594453
ENSGALT00000001781_ENSGALG00000001175	chr26	2498375
ENSGALT00000001782_ENSGALG00000001176	chr13_random	10445
ENSGALT00000001786_ENSGALG00000001177	chr26	2542677
ENSGALT00000001788_ENSGALG00000001179	chr9	1515849
ENSGALT00000001790_ENSGALG00000001181	chr24	1123895
ENSGALT00000001793_ENSGALG00000001182	chr20	490430
ENSGALT00000001794_ENSGALG00000001183	chr18	1689743
ENSGALT00000001795_ENSGALG00000001183	chr18	1689743
ENSGALT00000001796_ENSGALG00000001183	chr18	1689743
ENSGALT00000001797_ENSGALG00000001184	chr11	560077
ENSGALT00000001798_ENSGALG00000021473	chr11	698302
ENSGALT00000001801_ENSGALG00000001186	chr27	3301173
ENSGALT00000001802_ENSGALG00000001187	chr17	9612510
ENSGALT00000001803_ENSGALG00000001188	chr27	3286303
ENSGALT00000001804_ENSGALG00000001189	chr19	2609758
ENSGALT00000001805_ENSGALG00000001190	chr9	1580786
ENSGALT00000001806_ENSGALG00000001191	chr27	3250186
ENSGALT00000001808_ENSGALG00000001192	chr24	1172171
ENSGALT00000001810_ENSGALG00000001194	chr11	566341
ENSGALT00000001814_ENSGALG00000001197	chr24	1366800
ENSGALT00000001815_ENSGALG00000022700	chr1	200345815
ENSGALT00000001819_ENSGALG00000001201	chr11	580080
ENSGALT00000001821_ENSGALG00000001202	chr18	1887113
ENSGALT00000001822_ENSGALG00000001203	chr24	1442383
ENSGALT00000001823_ENSGALG00000001204	chr11	590279
ENSGALT00000001824_ENSGALG00000014060	chr1	195039423
ENSGALT00000001825_ENSGALG00000001206	chr13	8505445
ENSGALT00000001830_ENSGALG00000001207	chr21	1448162
ENSGALT00000001834_ENSGALG00000001208	chr9	1602693
ENSGALT00000001836_ENSGALG00000001209	chr20	532600
ENSGALT00000001837_ENSGALG00000001210	chr13	8511238
ENSGALT00000001838_ENSGALG00000001211	chr18	1896348
ENSGALT00000001841_ENSGALG00000001213	chr9	1652250
ENSGALT00000001842_ENSGALG00000001214	chr11	596723
ENSGALT00000001844_ENSGALG00000001215	chr23	2670490
ENSGALT00000001847_ENSGALG00000001217	chr9	1668767
ENSGALT00000001848_ENSGALG00000001218	chr28	2057684
ENSGALT00000001850_ENSGALG00000001219	chr20	559484
ENSGALT00000001852_ENSGALG00000001220	chr11	603528
ENSGALT00000001855_ENSGALG00000001223	chr21	1529724
ENSGALT00000001857_ENSGALG00000024179	chr27	990325
ENSGALT00000001858_ENSGALG00000001225	chr17	9535957
ENSGALT00000001860_ENSGALG00000001226	chr17	802023
ENSGALT00000001861_ENSGALG00000001227	chr18	1910766
ENSGALT00000001862_ENSGALG00000021573	chr18	1938527
ENSGALT00000001863_ENSGALG00000024296	chr24	1453349
ENSGALT00000001864_ENSGALG00000001229	chr21	1657219
ENSGALT00000001868_ENSGALG00000001231	chr20	590237
ENSGALT00000001870_ENSGALG00000001233	chr23	2680260
ENSGALT00000001871_ENSGALG00000001234	chr11	611150
ENSGALT00000001874_ENSGALG00000001235	chr28	2087862
ENSGALT00000001876_ENSGALG00000021570	chr17	9519075
ENSGALT00000001877_ENSGALG00000001236	chr17	9525696
ENSGALT00000001879_ENSGALG00000001238	chr18	2043802
ENSGALT00000001881_ENSGALG00000001239	chr13	8532446
ENSGALT00000001884_ENSGALG00000001240	chr15	21277
ENSGALT00000001885_ENSGALG00000001241	chr23	2688058
ENSGALT00000001888_ENSGALG00000001244	chr18	2125548
ENSGALT00000001890_ENSGALG00000001245	chr28	2096151
ENSGALT00000001892_ENSGALG00000001246	chr13	8484621
ENSGALT00000001893_ENSGALG00000013639	chr23	2701075
ENSGALT00000001896_ENSGALG00000015770	chr1	106057663
ENSGALT00000001897_ENSGALG00000001250	chr24	1464116
ENSGALT00000001898_ENSGALG00000001250	chr24	1463163
ENSGALT00000001899_ENSGALG00000001251	chr23	2804726
ENSGALT00000001900_ENSGALG00000001252	chr28	2102571
ENSGALT00000001902_ENSGALG00000001253	chr17	9492542
ENSGALT00000001904_ENSGALG00000014148	chr12	20463
ENSGALT00000001905_ENSGALG00000001255	chr13	8438568
ENSGALT00000001908_ENSGALG00000001256	chr11	621657
ENSGALT00000001911_ENSGALG00000001258	chr1	199122369
ENSGALT00000001912_ENSGALG00000013837	chr9	19274095
ENSGALT00000001914_ENSGALG00000001261	chr18	2131059
ENSGALT00000001916_ENSGALG00000001262	chr23	2808471
ENSGALT00000001925_ENSGALG00000021665	chr19	2619930
ENSGALT00000001926_ENSGALG00000001263	chr19	2675976
ENSGALT00000001931_ENSGALG00000001264	chr26	2573154
ENSGALT00000001934_ENSGALG00000001267	chr28	2108065
ENSGALT00000001936_ENSGALG00000001269	chr10	20520
ENSGALT00000001938_ENSGALG00000001270	chr21	1777610
ENSGALT00000001940_ENSGALG00000001271	chr27	3191996
ENSGALT00000001941_ENSGALG00000013406	chr12	15684186
ENSGALT00000001942_ENSGALG00000001273	chr28	2127365
ENSGALT00000001946_ENSGALG00000001275	chr17	9484479
ENSGALT00000001947_ENSGALG00000001276	chr27	3563905
ENSGALT00000001949_ENSGALG00000001277	chr9	1702219
ENSGALT00000001950_ENSGALG00000001277	chr9	1702219
ENSGALT00000001951_ENSGALG00000001278	chr24	1532118
ENSGALT00000001955_ENSGALG00000001279	chr27	3352666
ENSGALT00000001957_ENSGALG00000001281	chr27	3378975
ENSGALT00000001958_ENSGALG00000001282	chr21	1827212
ENSGALT00000001959_ENSGALG00000001283	chr23	2779535
ENSGALT00000001960_ENSGALG00000001283	chr23	2832394
ENSGALT00000001964_ENSGALG00000001285	chr9	1865488
ENSGALT00000001966_ENSGALG00000001287	chr27	3383826
ENSGALT00000001967_ENSGALG00000001288	chr21	1846154
ENSGALT00000001968_ENSGALG00000001289	chr28	2134140
ENSGALT00000001972_ENSGALG00000001291	chr19	2739740
ENSGALT00000001975_ENSGALG00000001293	chr27	3408156
ENSGALT00000001977_ENSGALG00000001295	chr9	1872489
ENSGALT00000001978_ENSGALG00000024342	chr16	322515
ENSGALT00000001980_ENSGALG00000001298	chr19	2812272
ENSGALT00000001981_ENSGALG00000001299	chr27	3444198
ENSGALT00000001982_ENSGALG00000001300	chr21	1877471
ENSGALT00000001983_ENSGALG00000001301	chr15	37589
ENSGALT00000001984_ENSGALG00000001302	chr9	1880033
ENSGALT00000001986_ENSGALG00000001304	chr21	1887561
ENSGALT00000001987_ENSGALG00000001305	chr19	2821583
ENSGALT00000001988_ENSGALG00000001306	chr24	1564456
ENSGALT00000001993_ENSGALG00000001309	chr27	3452163
ENSGALT00000001994_ENSGALG00000001310	chr23	2860491
ENSGALT00000001996_ENSGALG00000001311	chr18	2163211
ENSGALT00000001997_ENSGALG00000001312	chr15	79007
ENSGALT00000001998_ENSGALG00000001313	chr19	2838336
ENSGALT00000001999_ENSGALG00000001313	chr19	2841609
ENSGALT00000002000_ENSGALG00000001314	chr17	9474723
ENSGALT00000002001_ENSGALG00000001314	chr17	9474687
ENSGALT00000002003_ENSGALG00000001315	chr27	3458880
ENSGALT00000002005_ENSGALG00000001316	chr11	655784
ENSGALT00000002007_ENSGALG00000001316	chr11	655780
ENSGALT00000002009_ENSGALG00000001317	chr28	2142802
ENSGALT00000002010_ENSGALG00000001318	chr10	1794492
ENSGALT00000002011_ENSGALG00000001319	chr26	2926680
ENSGALT00000002012_ENSGALG00000001320	chr10	1806784
ENSGALT00000002016_ENSGALG00000001323	chr18	2194665
ENSGALT00000002018_ENSGALG00000001325	chr10	1822800
ENSGALT00000002020_ENSGALG00000001327	chr9	1888211
ENSGALT00000002022_ENSGALG00000001328	chr28	2169887
ENSGALT00000002023_ENSGALG00000001329	chr23	2926245
ENSGALT00000002026_ENSGALG00000001330	chr27	3469550
ENSGALT00000002027_ENSGALG00000001331	chr24	1599281
ENSGALT00000002030_ENSGALG00000021511	chr20	645368
ENSGALT00000002032_ENSGALG00000001332	chr20	622416
ENSGALT00000002034_ENSGALG00000021511	chr20	645368
ENSGALT00000002038_ENSGALG00000001333	chr17	9455297
ENSGALT00000002040_ENSGALG00000001334	chr21	1930096
ENSGALT00000002041_ENSGALG00000001335	chr18	2207082
ENSGALT00000002043_ENSGALG00000001337	chr10	1826921
ENSGALT00000002045_ENSGALG00000001339	chr17	9445179
ENSGALT00000002047_ENSGALG00000001341	chr24	1648516
ENSGALT00000002048_ENSGALG00000001342	chr28	2177848
ENSGALT00000002051_ENSGALG00000001343	chr26	2935120
ENSGALT00000002054_ENSGALG00000001345	chr23	2999592
ENSGALT00000002056_ENSGALG00000001346	chr24	1683227
ENSGALT00000002057_ENSGALG00000001347	chr17	9430471
ENSGALT00000002058_ENSGALG00000001348	chr18	2261279
ENSGALT00000002065_ENSGALG00000001350	chr11	717125
ENSGALT00000002068_ENSGALG00000001352	chr17	9414259
ENSGALT00000002069_ENSGALG00000024358	chr16	223539
ENSGALT00000002076_ENSGALG00000014326	chr11	743990
ENSGALT00000002078_ENSGALG00000001361	chr18	2274520
ENSGALT00000002079_ENSGALG00000001362	chr10	1854151
ENSGALT00000002080_ENSGALG00000001363	chr19	2848541
ENSGALT00000002082_ENSGALG00000001364	chr13	8389983
ENSGALT00000002085_ENSGALG00000001366	chr21	4987948
ENSGALT00000002086_ENSGALG00000001367	chr18	2387842
ENSGALT00000002088_ENSGALG00000001369	chr26	2972877
ENSGALT00000002090_ENSGALG00000001370	chr24	1686290
ENSGALT00000002091_ENSGALG00000001371	chr18	2530060
ENSGALT00000002093_ENSGALG00000001373	chr26	2978449
ENSGALT00000002094_ENSGALG00000001374	chr21	1987519
ENSGALT00000002095_ENSGALG00000001375	chr18	2562676
ENSGALT00000002097_ENSGALG00000001376	chr10	1866218
ENSGALT00000002098_ENSGALG00000001377	chr28	2192151
ENSGALT00000002100_ENSGALG00000001378	chr26	2988331
ENSGALT00000002103_ENSGALG00000001381	chr10	1891959
ENSGALT00000002104_ENSGALG00000001382	chr21	1994940
ENSGALT00000002105_ENSGALG00000001383	chr13	7793323
ENSGALT00000002107_ENSGALG00000001385	chr28	2208374
ENSGALT00000002108_ENSGALG00000001386	chr15	88306
ENSGALT00000002111_ENSGALG00000001387	chr19	2921646
ENSGALT00000002114_ENSGALG00000001389	chr17	9332541
ENSGALT00000002116_ENSGALG00000001391	chr11	750377
ENSGALT00000002119_ENSGALG00000001392	chr21	2010790
ENSGALT00000002121_ENSGALG00000001394	chr10	1894426
ENSGALT00000002122_ENSGALG00000001395	chr11	760066
ENSGALT00000002123_ENSGALG00000001396	chr15	111292
ENSGALT00000002125_ENSGALG00000001398	chr10	3476743
ENSGALT00000002126_ENSGALG00000001399	chr28	2214539
ENSGALT00000002132_ENSGALG00000001403	chr15	238370
ENSGALT00000002133_ENSGALG00000001404	chr18	2863973
ENSGALT00000002136_ENSGALG00000001405	chr26	2989813
ENSGALT00000002140_ENSGALG00000001407	chr24	1705400
ENSGALT00000002144_ENSGALG00000001409	chr13	7916530
ENSGALT00000002145_ENSGALG00000001409	chr13	7916530
ENSGALT00000002146_ENSGALG00000001410	chr19	3073469
ENSGALT00000002148_ENSGALG00000001411	chr23	3042609
ENSGALT00000002149_ENSGALG00000001411	chr23	3043560
ENSGALT00000002152_ENSGALG00000001412	chr10	1907538
ENSGALT00000002154_ENSGALG00000001413	chr18	3058035
ENSGALT00000002155_ENSGALG00000001414	chr28	1464517
ENSGALT00000002156_ENSGALG00000001415	chr15	340866
ENSGALT00000002157_ENSGALG00000001416	chr13	7754123
ENSGALT00000002159_ENSGALG00000001417	chr10	1937164
ENSGALT00000002160_ENSGALG00000001418	chr26	2999122
ENSGALT00000002162_ENSGALG00000001419	chr17	9196448
ENSGALT00000002165_ENSGALG00000001420	chr20	730979
ENSGALT00000002170_ENSGALG00000001422	chr12	63803
ENSGALT00000002172_ENSGALG00000001424	chr15	360469
ENSGALT00000002173_ENSGALG00000001425	chr24	1808128
ENSGALT00000002174_ENSGALG00000001426	chr23	3053734
ENSGALT00000002177_ENSGALG00000001429	chr13	7708028
ENSGALT00000002179_ENSGALG00000001431	chr26	3006741
ENSGALT00000002182_ENSGALG00000001433	chr18	3094124
ENSGALT00000002184_ENSGALG00000001435	chr15	381899
ENSGALT00000002185_ENSGALG00000001436	chr13	7683978
ENSGALT00000002186_ENSGALG00000001437	chr24	2035388
ENSGALT00000002187_ENSGALG00000001437	chr24	2035388
ENSGALT00000002188_ENSGALG00000001438	chr26	3036397
ENSGALT00000002191_ENSGALG00000001439	chr11	782281
ENSGALT00000002192_ENSGALG00000001440	chr28	1459726
ENSGALT00000002193_ENSGALG00000001441	chr19	3122704
ENSGALT00000002194_ENSGALG00000001442	chr24	2150972
ENSGALT00000002195_ENSGALG00000001443	chr23	3064233
ENSGALT00000002196_ENSGALG00000001444	chr12	71462
ENSGALT00000002198_ENSGALG00000001445	chr13	7633572
ENSGALT00000002199_ENSGALG00000001446	chr17	9115183
ENSGALT00000002200_ENSGALG00000001447	chr12	199682
ENSGALT00000002203_ENSGALG00000001449	chr10	3459802
ENSGALT00000002204_ENSGALG00000001450	chr24	2474370
ENSGALT00000002205_ENSGALG00000001450	chr24	2474370
ENSGALT00000002206_ENSGALG00000001451	chr23	3506411
ENSGALT00000002207_ENSGALG00000001452	chr26	3040163
ENSGALT00000002208_ENSGALG00000001453	chr23	3508307
ENSGALT00000002210_ENSGALG00000001455	chr13	7611455
ENSGALT00000002213_ENSGALG00000001458	chr26	3045000
ENSGALT00000002214_ENSGALG00000001459	chr12	540263
ENSGALT00000002217_ENSGALG00000001462	chr26	3047964
ENSGALT00000002218_ENSGALG00000001463	chr23	3518834
ENSGALT00000002220_ENSGALG00000001465	chr18	9056203
ENSGALT00000002223_ENSGALG00000001467	chr19	3136428
ENSGALT00000002226_ENSGALG00000001470	chr10	3479917
ENSGALT00000002229_ENSGALG00000001471	chr13	7597565
ENSGALT00000002230_ENSGALG00000001472	chr24	2542439
ENSGALT00000002232_ENSGALG00000001473	chr21	2025874
ENSGALT00000002235_ENSGALG00000001473	chr21	2025267
ENSGALT00000002236_ENSGALG00000001474	chr17	9082027
ENSGALT00000002237_ENSGALG00000001475	chr23	3540033
ENSGALT00000002238_ENSGALG00000001476	chr26	3059810
ENSGALT00000002240_ENSGALG00000001478	chr10	3477063
ENSGALT00000002242_ENSGALG00000001479	chr19	3170391
ENSGALT00000002243_ENSGALG00000001480	chr26	3093752
ENSGALT00000002244_ENSGALG00000006785	chr13	17453517
ENSGALT00000002246_ENSGALG00000001482	chr9	1946277
ENSGALT00000002248_ENSGALG00000001483	chr21	2082316
ENSGALT00000002250_ENSGALG00000001485	chr15	453425
ENSGALT00000002254_ENSGALG00000001486	chr28	1419876
ENSGALT00000002256_ENSGALG00000001487	chr23	3558521
ENSGALT00000002258_ENSGALG00000001489	chr21	2099379
ENSGALT00000002259_ENSGALG00000001490	chr9	1952717
ENSGALT00000002261_ENSGALG00000001491	chr24	2550627
ENSGALT00000002265_ENSGALG00000001492	chr20	830521
ENSGALT00000002268_ENSGALG00000001493	chr15	468675
ENSGALT00000002271_ENSGALG00000001494	chr12	547251
ENSGALT00000002274_ENSGALG00000001496	chr15	500561
ENSGALT00000002278_ENSGALG00000014745	chrZ	19589536
ENSGALT00000002279_ENSGALG00000001500	chr13	7581362
ENSGALT00000002280_ENSGALG00000001501	chr15	520666
ENSGALT00000002281_ENSGALG00000001502	chr23	3781448
ENSGALT00000002283_ENSGALG00000001503	chr18	3204947
ENSGALT00000002285_ENSGALG00000001504	chr26	3110179
ENSGALT00000002289_ENSGALG00000001505	chr9	1989006
ENSGALT00000002291_ENSGALG00000001506	chr13	7577983
ENSGALT00000002295_ENSGALG00000001512	chr26	3124894
ENSGALT00000002297_ENSGALG00000001512	chr26	3124785
ENSGALT00000002299_ENSGALG00000001513	chr17	9065909
ENSGALT00000002304_ENSGALG00000001515	chr21	2138911
ENSGALT00000002306_ENSGALG00000001516	chr23	3809234
ENSGALT00000002308_ENSGALG00000001518	chr18	3283816
ENSGALT00000002309_ENSGALG00000001519	chr9	2059174
ENSGALT00000002310_ENSGALG00000001520	chr4	1209323
ENSGALT00000002312_ENSGALG00000001521	chr24	2577482
ENSGALT00000002314_ENSGALG00000001522	chr20	869641
ENSGALT00000002317_ENSGALG00000001525	chr27	3480221
ENSGALT00000002318_ENSGALG00000001526	chr26	3288578
ENSGALT00000002321_ENSGALG00000001527	chr21	2159520
ENSGALT00000002324_ENSGALG00000001529	chr24	2587748
ENSGALT00000002326_ENSGALG00000021563	chr18	3327738
ENSGALT00000002328_ENSGALG00000001531	chr18	3316602
ENSGALT00000002329_ENSGALG00000001532	chr26	3320769
ENSGALT00000002330_ENSGALG00000001533	chr11	839103
ENSGALT00000002331_ENSGALG00000001534	chr21	2185906
ENSGALT00000002333_ENSGALG00000001535	chr12	591566
ENSGALT00000002335_ENSGALG00000001536	chr20	945573
ENSGALT00000002337_ENSGALG00000001538	chr26	3339753
ENSGALT00000002338_ENSGALG00000001539	chr11	856581
ENSGALT00000002340_ENSGALG00000001540	chr23	3816111
ENSGALT00000002342_ENSGALG00000001542	chr21	2193110
ENSGALT00000002345_ENSGALG00000001543	chr27	3518759
ENSGALT00000002347_ENSGALG00000001544	chr28	1356710
ENSGALT00000002349_ENSGALG00000001545	chr18	3338796
ENSGALT00000002350_ENSGALG00000001546	chr19	3174201
ENSGALT00000002351_ENSGALG00000001547	chr26	3359017
ENSGALT00000002354_ENSGALG00000001550	chr20	995828
ENSGALT00000002357_ENSGALG00000001551	chr21	2196316
ENSGALT00000002358_ENSGALG00000001552	chr10	3491921
ENSGALT00000002361_ENSGALG00000001554	chr15	578501
ENSGALT00000002364_ENSGALG00000001555	chr21	2218646
ENSGALT00000002365_ENSGALG00000001556	chr20	1026695
ENSGALT00000002366_ENSGALG00000001557	chr24	2592957
ENSGALT00000002368_ENSGALG00000001558	chr26	3373062
ENSGALT00000002370_ENSGALG00000001559	chr10	3496410
ENSGALT00000002371_ENSGALG00000001560	chr22	1979616
ENSGALT00000002372_ENSGALG00000001561	chr21	2233600
ENSGALT00000002373_ENSGALG00000001562	chr10	22072737
ENSGALT00000002374_ENSGALG00000001563	chr18	3363619
ENSGALT00000002375_ENSGALG00000001564	chr19	3239985
ENSGALT00000002379_ENSGALG00000001565	chr17	9022901
ENSGALT00000002382_ENSGALG00000001567	chr12	642507
ENSGALT00000002384_ENSGALG00000001568	chr20	1028252
ENSGALT00000002385_ENSGALG00000001569	chr26	3377655
ENSGALT00000002387_ENSGALG00000001571	chr28	1340725
ENSGALT00000002390_ENSGALG00000001572	chr10	3499772
ENSGALT00000002391_ENSGALG00000001573	chr19	3268073
ENSGALT00000002392_ENSGALG00000001574	chr27	3877529
ENSGALT00000002395_ENSGALG00000001576	chr15	637924
ENSGALT00000002396_ENSGALG00000001577	chr18	3383757
ENSGALT00000002400_ENSGALG00000001579	chr20	1045133
ENSGALT00000002401_ENSGALG00000001580	chr28	1324040
ENSGALT00000002404_ENSGALG00000001583	chr17	9001193
ENSGALT00000002409_ENSGALG00000001586	chr10	3502247
ENSGALT00000002410_ENSGALG00000001587	chr15	665848
ENSGALT00000002412_ENSGALG00000001589	chr9	2066550
ENSGALT00000002415_ENSGALG00000001590	chr12	674442
ENSGALT00000002416_ENSGALG00000001591	chr18	3439849
ENSGALT00000002417_ENSGALG00000001592	chr28	1301643
ENSGALT00000002421_ENSGALG00000001595	chr17	8988263
ENSGALT00000002422_ENSGALG00000001596	chr28	1263459
ENSGALT00000002423_ENSGALG00000001597	chr27	3923358
ENSGALT00000002426_ENSGALG00000001600	chr21	2256386
ENSGALT00000002429_ENSGALG00000001602	chr11	881676
ENSGALT00000002433_ENSGALG00000001603	chr18	3455972
ENSGALT00000002439_ENSGALG00000001604	chr24	2602619
ENSGALT00000002440_ENSGALG00000001605	chr26	3384314
ENSGALT00000002443_ENSGALG00000021654	chr26	3591512
ENSGALT00000002444_ENSGALG00000001606	chr23	3834596
ENSGALT00000002445_ENSGALG00000001607	chr18	3472215
ENSGALT00000002447_ENSGALG00000001608	chr22	1876267
ENSGALT00000002451_ENSGALG00000001609	chr26	3399254
ENSGALT00000002452_ENSGALG00000001610	chr27	3929937
ENSGALT00000002453_ENSGALG00000001611	chr24	2624308
ENSGALT00000002454_ENSGALG00000001612	chr18	3485339
ENSGALT00000002455_ENSGALG00000001613	chr12	733974
ENSGALT00000002458_ENSGALG00000001614	chr1	197939906
ENSGALT00000002460_ENSGALG00000001615	chr10	3507350
ENSGALT00000002461_ENSGALG00000001615	chr10	3507358
ENSGALT00000002464_ENSGALG00000001616	chr15	677077
ENSGALT00000002468_ENSGALG00000001617	chr19	3322334
ENSGALT00000002469_ENSGALG00000001618	chr18	3491525
ENSGALT00000002475_ENSGALG00000001619	chr9	2119973
ENSGALT00000002476_ENSGALG00000001620	chr17	8979361
ENSGALT00000002477_ENSGALG00000001621	chr15	707777
ENSGALT00000002480_ENSGALG00000001624	chr27	3945272
ENSGALT00000002482_ENSGALG00000001626	chr18	3636160
ENSGALT00000002485_ENSGALG00000001627	chr20	1073790
ENSGALT00000002490_ENSGALG00000001629	chr18	3672472
ENSGALT00000002492_ENSGALG00000001630	chr19	3380573
ENSGALT00000002493_ENSGALG00000001631	chr18	3684190
ENSGALT00000002494_ENSGALG00000001632	chr19	3374747
ENSGALT00000002495_ENSGALG00000001633	chr22	1612739
ENSGALT00000002496_ENSGALG00000001634	chr27	3957105
ENSGALT00000002498_ENSGALG00000001636	chr11	903478
ENSGALT00000002500_ENSGALG00000001637	chr17	8970661
ENSGALT00000002501_ENSGALG00000001638	chr21	2317721
ENSGALT00000002504_ENSGALG00000001639	chr23	3845312
ENSGALT00000002505_ENSGALG00000001640	chr22	1604319
ENSGALT00000002508_ENSGALG00000001642	chr12	743701
ENSGALT00000002509_ENSGALG00000001643	chr23	3864342
ENSGALT00000002511_ENSGALG00000001644	chr10	3523401
ENSGALT00000002512_ENSGALG00000001645	chr17	8907670
ENSGALT00000002513_ENSGALG00000001646	chr21	2324728
ENSGALT00000002514_ENSGALG00000001647	chr11	944115
ENSGALT00000002516_ENSGALG00000001648	chr27	3964625
ENSGALT00000002517_ENSGALG00000001649	chr19	3375845
ENSGALT00000002519_ENSGALG00000001650	chr8	4301208
ENSGALT00000002520_ENSGALG00000001651	chr22	1600198
ENSGALT00000002521_ENSGALG00000001652	chr15	722284
ENSGALT00000002523_ENSGALG00000001652	chr15	722284
ENSGALT00000002525_ENSGALG00000001654	chr19	3390264
ENSGALT00000002526_ENSGALG00000001655	chr12	749081
ENSGALT00000002528_ENSGALG00000001656	chr18	3763495
ENSGALT00000002530_ENSGALG00000001658	chr27	4012349
ENSGALT00000002532_ENSGALG00000001660	chr5	24240455
ENSGALT00000002535_ENSGALG00000001661	chr3	16899410
ENSGALT00000002539_ENSGALG00000001662	chr13	7458278
ENSGALT00000002549_ENSGALG00000001663	chr22	1597116
ENSGALT00000002550_ENSGALG00000001664	chr10	3545977
ENSGALT00000002552_ENSGALG00000001666	chr19	3393423
ENSGALT00000002555_ENSGALG00000001668	chrZ	6817154
ENSGALT00000002558_ENSGALG00000001671	chr10	3555078
ENSGALT00000002560_ENSGALG00000001672	chr12	752959
ENSGALT00000002564_ENSGALG00000001675	chr10	3564976
ENSGALT00000002566_ENSGALG00000001677	chrZ	2419077
ENSGALT00000002567_ENSGALG00000001678	chr8	4307853
ENSGALT00000002569_ENSGALG00000001679	chr11	968184
ENSGALT00000002573_ENSGALG00000001682	chr27	4017243
ENSGALT00000002576_ENSGALG00000001684	chr18	4065722
ENSGALT00000002579_ENSGALG00000013978	chr17	6066241
ENSGALT00000002580_ENSGALG00000001688	chr15	775009
ENSGALT00000002581_ENSGALG00000001688	chr15	778379
ENSGALT00000002583_ENSGALG00000001689	chr10	1815995
ENSGALT00000002584_ENSGALG00000001690	chr13	7101356
ENSGALT00000002586_ENSGALG00000001691	chr21	2325523
ENSGALT00000002593_ENSGALG00000001692	chr17	8878919
ENSGALT00000002594_ENSGALG00000001693	chr22	1590324
ENSGALT00000002595_ENSGALG00000009289	chr6	30630562
ENSGALT00000002596_ENSGALG00000001694	chr20	1091406
ENSGALT00000002601_ENSGALG00000001695	chr13	7033700
ENSGALT00000002605_ENSGALG00000001696	chr9	2143183
ENSGALT00000002607_ENSGALG00000001697	chr12	775323
ENSGALT00000002608_ENSGALG00000001697	chr12	775323
ENSGALT00000002609_ENSGALG00000001698	chr13	6945587
ENSGALT00000002612_ENSGALG00000001700	chr10	1810825
ENSGALT00000002613_ENSGALG00000001701	chr21	2334611
ENSGALT00000002614_ENSGALG00000001702	chr11	971283
ENSGALT00000002620_ENSGALG00000001705	chrZ	2042240
ENSGALT00000002621_ENSGALG00000001706	chr13	6808952
ENSGALT00000002623_ENSGALG00000001708	chr27	4035992
ENSGALT00000002624_ENSGALG00000001709	chr12	806373
ENSGALT00000002625_ENSGALG00000001710	chr20	1128185
ENSGALT00000002626_ENSGALG00000001711	chr10	1741895
ENSGALT00000002628_ENSGALG00000001712	chr22	1577170
ENSGALT00000002629_ENSGALG00000001713	chr17	8848587
ENSGALT00000002630_ENSGALG00000001714	chr21	2339348
ENSGALT00000002632_ENSGALG00000001715	chr10	1660329
ENSGALT00000002633_ENSGALG00000001716	chr10	1651992
ENSGALT00000002634_ENSGALG00000001717	chr26	3394952
ENSGALT00000002636_ENSGALG00000001718	chr13	6483607
ENSGALT00000002637_ENSGALG00000001719	chr19	3396012
ENSGALT00000002638_ENSGALG00000001720	chr12	816165
ENSGALT00000002639_ENSGALG00000001721	chr10	1640493
ENSGALT00000002641_ENSGALG00000001722	chr11	981693
ENSGALT00000002642_ENSGALG00000001722	chr11	981702
ENSGALT00000002644_ENSGALG00000001723	chr8	4315548
ENSGALT00000002645_ENSGALG00000001724	chr20	1152714
ENSGALT00000002646_ENSGALG00000001725	chr18	4007342
ENSGALT00000002649_ENSGALG00000001726	chr13	6477736
ENSGALT00000002650_ENSGALG00000001727	chr22	1569667
ENSGALT00000002652_ENSGALG00000001728	chr17	8780038
ENSGALT00000002653_ENSGALG00000001729	chr10	1629418
ENSGALT00000002654_ENSGALG00000001730	chr9	2161318
ENSGALT00000002657_ENSGALG00000001731	chr27	4047723
ENSGALT00000002658_ENSGALG00000023690	chrZ	1970713
ENSGALT00000002659_ENSGALG00000001732	chrZ	1984869
ENSGALT00000002661_ENSGALG00000001733	chr26	3465377
ENSGALT00000002662_ENSGALG00000001734	chr18	4112681
ENSGALT00000002663_ENSGALG00000003928	chr17	8735541
ENSGALT00000002665_ENSGALG00000001737	chr19	3408202
ENSGALT00000002667_ENSGALG00000001737	chr19	3408202
ENSGALT00000002670_ENSGALG00000001739	chr13	6464866
ENSGALT00000002671_ENSGALG00000001740	chr18	4150570
ENSGALT00000002673_ENSGALG00000001741	chr10	1563865
ENSGALT00000002675_ENSGALG00000022699	chr1	200348606
ENSGALT00000002677_ENSGALG00000001744	chr10	1545154
ENSGALT00000002678_ENSGALG00000001745	chrZ	1954076
ENSGALT00000002682_ENSGALG00000001749	chr28	1242764
ENSGALT00000002683_ENSGALG00000001750	chr13	6451377
ENSGALT00000002687_ENSGALG00000001752	chr19	3604542
ENSGALT00000002691_ENSGALG00000001753	chr12	849932
ENSGALT00000002696_ENSGALG00000001754	chr20	1156649
ENSGALT00000002697_ENSGALG00000001755	chrZ	66481029
ENSGALT00000002698_ENSGALG00000014644	chrZ	1938127
ENSGALT00000002702_ENSGALG00000001759	chr11	995085
ENSGALT00000002704_ENSGALG00000001761	chrZ	1925178
ENSGALT00000002705_ENSGALG00000001762	chr17	8693121
ENSGALT00000002706_ENSGALG00000001763	chrZ	1873502
ENSGALT00000002708_ENSGALG00000001764	chr10	1408188
ENSGALT00000002709_ENSGALG00000001765	chrZ	66771685
ENSGALT00000002710_ENSGALG00000001766	chrZ	1831525
ENSGALT00000002712_ENSGALG00000001768	chr13	4581437
ENSGALT00000002714_ENSGALG00000001769	chr11	1005612
ENSGALT00000002716_ENSGALG00000001770	chr21	2394712
ENSGALT00000002721_ENSGALG00000001772	chr14	15065117
ENSGALT00000002724_ENSGALG00000001773	chr28	1175468
ENSGALT00000002727_ENSGALG00000001774	chr10	1265412
ENSGALT00000002729_ENSGALG00000001775	chr20	1186039
ENSGALT00000002733_ENSGALG00000001777	chr18	4213738
ENSGALT00000002737_ENSGALG00000001779	chr11	1012729
ENSGALT00000002738_ENSGALG00000001780	chr9	2232705
ENSGALT00000002744_ENSGALG00000001780	chr9	2222147
ENSGALT00000002745_ENSGALG00000001780	chr9	2222311
ENSGALT00000002747_ENSGALG00000001782	chrZ	66790474
ENSGALT00000002752_ENSGALG00000001785	chr19	3649222
ENSGALT00000002753_ENSGALG00000001786	chr20	1226546
ENSGALT00000002756_ENSGALG00000001787	chrZ	1756683
ENSGALT00000002757_ENSGALG00000001788	chr10	1101365
ENSGALT00000002758_ENSGALG00000001789	chr6	20902796
ENSGALT00000002759_ENSGALG00000001790	chr18	4233634
ENSGALT00000002760_ENSGALG00000001791	chr11	1111036
ENSGALT00000002763_ENSGALG00000001792	chr14	15140621
ENSGALT00000002764_ENSGALG00000001793	chr19	3715200
ENSGALT00000002766_ENSGALG00000001795	chr22	1392371
ENSGALT00000002769_ENSGALG00000007441	chr1	199703560
ENSGALT00000002770_ENSGALG00000001797	chr17	8610998
ENSGALT00000002774_ENSGALG00000001798	chr10	1076774
ENSGALT00000002775_ENSGALG00000001799	chr20	1246845
ENSGALT00000002780_ENSGALG00000001800	chr28	1158692
ENSGALT00000002781_ENSGALG00000001801	chrZ	66808305
ENSGALT00000002784_ENSGALG00000001802	chr18	4235847
ENSGALT00000002785_ENSGALG00000001803	chr9	2241036
ENSGALT00000002788_ENSGALG00000001901	chr10	1042947
ENSGALT00000002789_ENSGALG00000001805	chr18	4251718
ENSGALT00000002790_ENSGALG00000001806	chr28	1107014
ENSGALT00000002791_ENSGALG00000021636	chr19	3884658
ENSGALT00000002792_ENSGALG00000001807	chr19	4011928
ENSGALT00000002797_ENSGALG00000001809	chr11	1083283
ENSGALT00000002799_ENSGALG00000001811	chr20	1331585
ENSGALT00000002801_ENSGALG00000001812	chr28	1073475
ENSGALT00000002803_ENSGALG00000001813	chr6	1523564
ENSGALT00000002807_ENSGALG00000001816	chr26	3516478
ENSGALT00000002811_ENSGALG00000001817	chr11	1049773
ENSGALT00000002815_ENSGALG00000001821	chr11	1036835
ENSGALT00000002817_ENSGALG00000001823	chr1	195064948
ENSGALT00000002818_ENSGALG00000001824	chr11	1026242
ENSGALT00000002820_ENSGALG00000001825	chr6	1582269
ENSGALT00000002822_ENSGALG00000001826	chr13	4512036
ENSGALT00000002824_ENSGALG00000001826	chr13	4512036
ENSGALT00000002825_ENSGALG00000001827	chr14	15143259
ENSGALT00000002826_ENSGALG00000001827	chr14	15143218
ENSGALT00000002828_ENSGALG00000001828	chr19	4080084
ENSGALT00000002831_ENSGALG00000001830	chr28	1051659
ENSGALT00000002833_ENSGALG00000001832	chr6	1628954
ENSGALT00000002834_ENSGALG00000001833	chr19	4093873
ENSGALT00000002837_ENSGALG00000001835	chr21	2435982
ENSGALT00000002839_ENSGALG00000001836	chr28	1038105
ENSGALT00000002840_ENSGALG00000001837	chr19	4103710
ENSGALT00000002842_ENSGALG00000001838	chr22	1337507
ENSGALT00000002845_ENSGALG00000001840	chrZ	66861218
ENSGALT00000002849_ENSGALG00000001841	chr14	15171632
ENSGALT00000002851_ENSGALG00000001842	chr28	2241078
ENSGALT00000002852_ENSGALG00000001843	chrZ	1565446
ENSGALT00000002854_ENSGALG00000001844	chr19	4116992
ENSGALT00000002857_ENSGALG00000001845	chr26	3546584
ENSGALT00000002862_ENSGALG00000001846	chr28	2247636
ENSGALT00000002863_ENSGALG00000001847	chr6	1755768
ENSGALT00000002864_ENSGALG00000001848	chr21	2451759
ENSGALT00000002865_ENSGALG00000001846	chr28	2249774
ENSGALT00000002866_ENSGALG00000001850	chr13	4497004
ENSGALT00000002868_ENSGALG00000001851	chrZ	1541675
ENSGALT00000002870_ENSGALG00000001852	chr19	4118967
ENSGALT00000002873_ENSGALG00000001854	chr6	1879255
ENSGALT00000002876_ENSGALG00000001857	chr21	2463052
ENSGALT00000002878_ENSGALG00000001859	chr21	2516438
ENSGALT00000002879_ENSGALG00000001860	chr26	3559956
ENSGALT00000002880_ENSGALG00000001861	chr19	4133302
ENSGALT00000002882_ENSGALG00000001862	chr18	4284272
ENSGALT00000002885_ENSGALG00000021539	chr18	4427764
ENSGALT00000002889_ENSGALG00000001863	chr8	17191848
ENSGALT00000002890_ENSGALG00000020772	chr8	17241722
ENSGALT00000002892_ENSGALG00000001863	chr8	17191848
ENSGALT00000002894_ENSGALG00000001864	chrZ	67012193
ENSGALT00000002896_ENSGALG00000001865	chrZ	1534853
ENSGALT00000002898_ENSGALG00000001866	chr14	15202360
ENSGALT00000002899_ENSGALG00000002088	chr18	4524215
ENSGALT00000002900_ENSGALG00000001867	chrZ	1500463
ENSGALT00000002902_ENSGALG00000001869	chrZ	67142020
ENSGALT00000002903_ENSGALG00000001870	chr6	1963120
ENSGALT00000002906_ENSGALG00000001871	chrZ	67812373
ENSGALT00000002907_ENSGALG00000001872	chr21	2518153
ENSGALT00000002909_ENSGALG00000001874	chr13	4487896
ENSGALT00000002910_ENSGALG00000001875	chr21	2532455
ENSGALT00000002911_ENSGALG00000001876	chr19	4135846
ENSGALT00000002914_ENSGALG00000001879	chr6	2640869
ENSGALT00000002915_ENSGALG00000001880	chr8	38903
ENSGALT00000002916_ENSGALG00000001881	chr17	8605436
ENSGALT00000002917_ENSGALG00000001882	chr21	2545740
ENSGALT00000002918_ENSGALG00000001883	chr18	4299293
ENSGALT00000002919_ENSGALG00000001884	chr20	1342655
ENSGALT00000002921_ENSGALG00000001885	chr19	4143386
ENSGALT00000002925_ENSGALG00000001889	chr17	8598906
ENSGALT00000002928_ENSGALG00000001892	chr18	4333043
ENSGALT00000002930_ENSGALG00000001894	chr21	2557441
ENSGALT00000002931_ENSGALG00000001895	chr13	4442521
ENSGALT00000002932_ENSGALG00000001896	chr8	824131
ENSGALT00000002936_ENSGALG00000001898	chr28	2262557
ENSGALT00000002939_ENSGALG00000001900	chrZ	7888600
ENSGALT00000002940_ENSGALG00000001901	chr10	920288
ENSGALT00000002942_ENSGALG00000001903	chr20	1393077
ENSGALT00000002944_ENSGALG00000001905	chr19	4150541
ENSGALT00000002946_ENSGALG00000001915	chr8	991738
ENSGALT00000002947_ENSGALG00000001907	chr6	3245863
ENSGALT00000002948_ENSGALG00000001907	chr6	3245863
ENSGALT00000002951_ENSGALG00000001910	chr17	8581451
ENSGALT00000002953_ENSGALG00000001911	chr26	3597633
ENSGALT00000002956_ENSGALG00000001912	chr23	3897410
ENSGALT00000002964_ENSGALG00000001913	chr20	1410091
ENSGALT00000002967_ENSGALG00000001916	chr13	4233741
ENSGALT00000002969_ENSGALG00000001917	chr19	4192747
ENSGALT00000002971_ENSGALG00000001918	chrZ	7917873
ENSGALT00000002972_ENSGALG00000001919	chr20	1418490
ENSGALT00000002974_ENSGALG00000001921	chr17	8579136
ENSGALT00000002975_ENSGALG00000001922	chr6	33001381
ENSGALT00000002976_ENSGALG00000001922	chr6	33001381
ENSGALT00000002979_ENSGALG00000001925	chr15	949693
ENSGALT00000002980_ENSGALG00000001926	chr19	4218309
ENSGALT00000002981_ENSGALG00000001927	chr20	1428426
ENSGALT00000002986_ENSGALG00000001932	chr19	4221797
ENSGALT00000002987_ENSGALG00000001933	chrZ	68574062
ENSGALT00000002989_ENSGALG00000001934	chr6	3339622
ENSGALT00000002990_ENSGALG00000001935	chr21	2566210
ENSGALT00000002994_ENSGALG00000001936	chr9	2268633
ENSGALT00000002999_ENSGALG00000001937	chr10	994571
ENSGALT00000003000_ENSGALG00000001938	chr8	1192503
ENSGALT00000003002_ENSGALG00000001939	chr26	3606172
ENSGALT00000003005_ENSGALG00000001942	chr13	3888465
ENSGALT00000003008_ENSGALG00000001943	chr18	4357424
ENSGALT00000003009_ENSGALG00000001944	chrZ	68623274
ENSGALT00000003010_ENSGALG00000001945	chr12	1127293
ENSGALT00000003011_ENSGALG00000016127	chr1	111479475
ENSGALT00000003012_ENSGALG00000001946	chr23	4008467
ENSGALT00000003013_ENSGALG00000001947	chrZ	68643984
ENSGALT00000003015_ENSGALG00000001948	chr28_random	231
ENSGALT00000003016_ENSGALG00000001949	chr19	4251112
ENSGALT00000003018_ENSGALG00000001950	chr17	8573205
ENSGALT00000003019_ENSGALG00000001951	chr8	1220004
ENSGALT00000003020_ENSGALG00000021240	chr8	1179237
ENSGALT00000003023_ENSGALG00000001954	chrZ	68661014
ENSGALT00000003024_ENSGALG00000001955	chr18	4365295
ENSGALT00000003025_ENSGALG00000001956	chr26	3629507
ENSGALT00000003027_ENSGALG00000001957	chr20	1448960
ENSGALT00000003028_ENSGALG00000000699	chr11	21002492
ENSGALT00000003030_ENSGALG00000001959	chr8	1244950
ENSGALT00000003035_ENSGALG00000001961	chr14	15234925
ENSGALT00000003038_ENSGALG00000018875	chr14	15220043
ENSGALT00000003039_ENSGALG00000001962	chr28	2286247
ENSGALT00000003042_ENSGALG00000001962	chr28	2286264
ENSGALT00000003043_ENSGALG00000001963	chr19	4258943
ENSGALT00000003045_ENSGALG00000001964	chr17	8564512
ENSGALT00000003047_ENSGALG00000001965	chr11	1131019
ENSGALT00000003051_ENSGALG00000001966	chr10	984112
ENSGALT00000003054_ENSGALG00000001967	chr14	14334300
ENSGALT00000003058_ENSGALG00000001968	chr26	3638053
ENSGALT00000003060_ENSGALG00000001969	chr28	2317102
ENSGALT00000003062_ENSGALG00000001971	chr18	4371203
ENSGALT00000003064_ENSGALG00000001972	chr8	1253764
ENSGALT00000003067_ENSGALG00000001973	chr23	4039027
ENSGALT00000003069_ENSGALG00000001975	chr19	4269017
ENSGALT00000003070_ENSGALG00000001976	chr26	3674323
ENSGALT00000003079_ENSGALG00000001977	chr6	3414438
ENSGALT00000003081_ENSGALG00000001978	chr28	2322019
ENSGALT00000003083_ENSGALG00000001979	chr11	1168599
ENSGALT00000003084_ENSGALG00000001980	chr14	14294064
ENSGALT00000003085_ENSGALG00000001981	chr10	976466
ENSGALT00000003087_ENSGALG00000001982	chr18	4454391
ENSGALT00000003088_ENSGALG00000001983	chr8	1260600
ENSGALT00000003090_ENSGALG00000001985	chr14	14260752
ENSGALT00000003093_ENSGALG00000001986	chrZ	7931928
ENSGALT00000003095_ENSGALG00000001988	chr15	1008123
ENSGALT00000003100_ENSGALG00000001992	chr10	955303
ENSGALT00000003102_ENSGALG00000001994	chr14	14244369
ENSGALT00000003103_ENSGALG00000001995	chr9	2319087
ENSGALT00000003106_ENSGALG00000001996	chr23	4050364
ENSGALT00000003109_ENSGALG00000001998	chr28	2332673
ENSGALT00000003113_ENSGALG00000002000	chr10	946196
ENSGALT00000003114_ENSGALG00000002001	chr8	1275517
ENSGALT00000003116_ENSGALG00000002001	chr8	1275515
ENSGALT00000003118_ENSGALG00000002002	chr26	3698355
ENSGALT00000003119_ENSGALG00000002003	chr6	3546283
ENSGALT00000003121_ENSGALG00000002005	chr21	2665676
ENSGALT00000003124_ENSGALG00000002006	chr14	15247015
ENSGALT00000003126_ENSGALG00000002007	chr9	2329796
ENSGALT00000003128_ENSGALG00000002008	chr18	4468050
ENSGALT00000003129_ENSGALG00000002009	chrZ	7958551
ENSGALT00000003131_ENSGALG00000002010	chr23	4054341
ENSGALT00000003133_ENSGALG00000002012	chr6	3594569
ENSGALT00000003134_ENSGALG00000002013	chr23	4060062
ENSGALT00000003135_ENSGALG00000002014	chrZ	68683602
ENSGALT00000003136_ENSGALG00000002015	chr6	3621135
ENSGALT00000003137_ENSGALG00000002016	chr12	1448409
ENSGALT00000003142_ENSGALG00000002018	chr14	14201421
ENSGALT00000003143_ENSGALG00000002019	chr14	15360586
ENSGALT00000003144_ENSGALG00000002020	chr6	3646955
ENSGALT00000003145_ENSGALG00000002021	chr23	4076962
ENSGALT00000003146_ENSGALG00000002022	chrZ	68713067
ENSGALT00000003147_ENSGALG00000002023	chrZ	7965624
ENSGALT00000003148_ENSGALG00000002024	chr15	1044800
ENSGALT00000003150_ENSGALG00000002026	chr14	14165663
ENSGALT00000003152_ENSGALG00000002028	chr14	15445796
ENSGALT00000003154_ENSGALG00000002029	chr28	2367013
ENSGALT00000003157_ENSGALG00000002030	chr20	1517107
ENSGALT00000003162_ENSGALG00000002033	chr14	14154939
ENSGALT00000003167_ENSGALG00000002037	chr6	3701359
ENSGALT00000003168_ENSGALG00000002038	chr26	3701518
ENSGALT00000003170_ENSGALG00000002040	chr15	1065940
ENSGALT00000003171_ENSGALG00000002041	chr21	2694985
ENSGALT00000003173_ENSGALG00000002041	chr21	2721139
ENSGALT00000003177_ENSGALG00000002043	chr9	2345296
ENSGALT00000003178_ENSGALG00000002044	chr14	14150469
ENSGALT00000003179_ENSGALG00000002044	chr14	14150469
ENSGALT00000003180_ENSGALG00000002045	chr20	1657958
ENSGALT00000003182_ENSGALG00000002046	chr6	3719932
ENSGALT00000003184_ENSGALG00000002048	chr6	3753673
ENSGALT00000003188_ENSGALG00000002050	chr18	4498581
ENSGALT00000003192_ENSGALG00000002053	chr19	4276816
ENSGALT00000003194_ENSGALG00000002054	chr20	1673248
ENSGALT00000003195_ENSGALG00000002055	chr21	2786966
ENSGALT00000003199_ENSGALG00000002056	chr15	1272256
ENSGALT00000003200_ENSGALG00000002057	chr9	2409496
ENSGALT00000003202_ENSGALG00000002059	chr19	4306638
ENSGALT00000003204_ENSGALG00000002060	chr19	4312009
ENSGALT00000003205_ENSGALG00000002061	chr9	2419676
ENSGALT00000003210_ENSGALG00000002062	chr18	4528116
ENSGALT00000003212_ENSGALG00000002064	chrZ	7978952
ENSGALT00000003213_ENSGALG00000002070	chr9	2432587
ENSGALT00000003215_ENSGALG00000002066	chr6	3761445
ENSGALT00000003218_ENSGALG00000002067	chr14	14140339
ENSGALT00000003220_ENSGALG00000002069	chrZ	7987700
ENSGALT00000003221_ENSGALG00000002070	chr9	2432412
ENSGALT00000003225_ENSGALG00000002074	chr18	4520184
ENSGALT00000003226_ENSGALG00000002075	chr14	14133112
ENSGALT00000003227_ENSGALG00000002076	chr15	1296811
ENSGALT00000003234_ENSGALG00000002078	chr10	775534
ENSGALT00000003239_ENSGALG00000002080	chr13	3724498
ENSGALT00000003246_ENSGALG00000002081	chr19	4336773
ENSGALT00000003247_ENSGALG00000002082	chr26	3720711
ENSGALT00000003248_ENSGALG00000002083	chr20	2060750
ENSGALT00000003249_ENSGALG00000002084	chr14	14123837
ENSGALT00000003254_ENSGALG00000002086	chr19	4352706
ENSGALT00000003255_ENSGALG00000002087	chrZ	68813505
ENSGALT00000003257_ENSGALG00000002089	chr6	3772996
ENSGALT00000003258_ENSGALG00000002090	chr8	1313600
ENSGALT00000003262_ENSGALG00000002091	chr11	1175358
ENSGALT00000003263_ENSGALG00000002092	chr26	3740446
ENSGALT00000003264_ENSGALG00000002093	chr10	769615
ENSGALT00000003266_ENSGALG00000002094	chr15	1311271
ENSGALT00000003268_ENSGALG00000002095	chr20	2109504
ENSGALT00000003270_ENSGALG00000002097	chr10	763836
ENSGALT00000003274_ENSGALG00000002098	chr23	4198232
ENSGALT00000003276_ENSGALG00000002099	chr12	1422139
ENSGALT00000003281_ENSGALG00000002102	chr10	758764
ENSGALT00000003282_ENSGALG00000002103	chr11	1194278
ENSGALT00000003284_ENSGALG00000002105	chr13	3712160
ENSGALT00000003286_ENSGALG00000002106	chr8	1334427
ENSGALT00000003289_ENSGALG00000002107	chr15	1318630
ENSGALT00000003290_ENSGALG00000002108	chr18	4549273
ENSGALT00000003293_ENSGALG00000002109	chr11	1206245
ENSGALT00000003296_ENSGALG00000002110	chrZ	68847230
ENSGALT00000003298_ENSGALG00000002111	chr14	14090663
ENSGALT00000003300_ENSGALG00000002112	chr23	4327783
ENSGALT00000003301_ENSGALG00000002113	chr13	3611379
ENSGALT00000003302_ENSGALG00000002114	chr12	1383268
ENSGALT00000003305_ENSGALG00000002116	chr18	4572505
ENSGALT00000003306_ENSGALG00000002117	chr6	3791554
ENSGALT00000003307_ENSGALG00000002118	chr13	3543729
ENSGALT00000003310_ENSGALG00000002119	chr14	15516072
ENSGALT00000003311_ENSGALG00000002119	chr14	15516072
ENSGALT00000003314_ENSGALG00000002120	chr11	1241302
ENSGALT00000003315_ENSGALG00000002121	chr21	2839410
ENSGALT00000003317_ENSGALG00000002123	chr23	4340459
ENSGALT00000003320_ENSGALG00000002124	chr15	1328700
ENSGALT00000003322_ENSGALG00000002125	chrZ	68868852
ENSGALT00000003324_ENSGALG00000002127	chr23	4351192
ENSGALT00000003325_ENSGALG00000002128	chr14	14063671
ENSGALT00000003326_ENSGALG00000002129	chr8	1350931
ENSGALT00000003329_ENSGALG00000002130	chr23	4357518
ENSGALT00000003330_ENSGALG00000002131	chr12	1379214
ENSGALT00000003331_ENSGALG00000014405	chr4	77264410
ENSGALT00000003332_ENSGALG00000002132	chr13	3280899
ENSGALT00000003334_ENSGALG00000002134	chr14	15619627
ENSGALT00000003336_ENSGALG00000002136	chr10	736854
ENSGALT00000003339_ENSGALG00000002137	chr15	1421802
ENSGALT00000003345_ENSGALG00000002139	chr26	3742618
ENSGALT00000003347_ENSGALG00000002140	chr19	4360941
ENSGALT00000003353_ENSGALG00000002141	chr9	2454878
ENSGALT00000003357_ENSGALG00000002142	chrZ	68948642
ENSGALT00000003358_ENSGALG00000002143	chr15	1431494
ENSGALT00000003361_ENSGALG00000002144	chr23	4372000
ENSGALT00000003362_ENSGALG00000002144	chr23	4372093
ENSGALT00000003364_ENSGALG00000002145	chr8	1377488
ENSGALT00000003367_ENSGALG00000002147	chr26	3761764
ENSGALT00000003371_ENSGALG00000002150	chr10	711371
ENSGALT00000003372_ENSGALG00000002151	chr19	4425777
ENSGALT00000003373_ENSGALG00000002152	chr13	3246577
ENSGALT00000003376_ENSGALG00000002155	chr9	2514060
ENSGALT00000003378_ENSGALG00000002157	chr10	707282
ENSGALT00000003379_ENSGALG00000002158	chr15	1452472
ENSGALT00000003381_ENSGALG00000002159	chr18	4575742
ENSGALT00000003384_ENSGALG00000002160	chr10	699831
ENSGALT00000003385_ENSGALG00000002161	chr13	3225952
ENSGALT00000003386_ENSGALG00000002162	chrZ	69043751
ENSGALT00000003389_ENSGALG00000002164	chr8	1452257
ENSGALT00000003394_ENSGALG00000002165	chrZ	8057455
ENSGALT00000003397_ENSGALG00000002167	chr10	692952
ENSGALT00000003398_ENSGALG00000002168	chr12	1370479
ENSGALT00000003399_ENSGALG00000002169	chr9	3184526
ENSGALT00000003400_ENSGALG00000002170	chr26	3774625
ENSGALT00000003405_ENSGALG00000002172	chr9	3221625
ENSGALT00000003408_ENSGALG00000002175	chr8	1469714
ENSGALT00000003413_ENSGALG00000002179	chr18	4595459
ENSGALT00000003414_ENSGALG00000002180	chr15	1520033
ENSGALT00000003418_ENSGALG00000002182	chr8	1599596
ENSGALT00000003419_ENSGALG00000002183	chrZ	69262087
ENSGALT00000003420_ENSGALG00000002184	chr13	3068671
ENSGALT00000003422_ENSGALG00000002186	chr19	4433268
ENSGALT00000003423_ENSGALG00000002187	chrZ	69621740
ENSGALT00000003426_ENSGALG00000002190	chr13	3066552
ENSGALT00000003427_ENSGALG00000002191	chr13	3060984
ENSGALT00000003428_ENSGALG00000002192	chr8	2034797
ENSGALT00000003431_ENSGALG00000002193	chr9	3243795
ENSGALT00000003433_ENSGALG00000002194	chr18	4609674
ENSGALT00000003435_ENSGALG00000002196	chrZ	69693039
ENSGALT00000003436_ENSGALG00000002197	chr13	3025583
ENSGALT00000003437_ENSGALG00000002198	chr11	1319256
ENSGALT00000003442_ENSGALG00000002199	chr21	2857304
ENSGALT00000003444_ENSGALG00000002200	chr14	15627249
ENSGALT00000003446_ENSGALG00000002201	chr14	14021603
ENSGALT00000003448_ENSGALG00000002202	chr9	3513635
ENSGALT00000003449_ENSGALG00000002203	chr13	2952295
ENSGALT00000003450_ENSGALG00000002204	chr15	10339631
ENSGALT00000003452_ENSGALG00000002205	chr15	1565857
ENSGALT00000003455_ENSGALG00000002206	chr10	678904
ENSGALT00000003456_ENSGALG00000002207	chr8	2115840
ENSGALT00000003457_ENSGALG00000002208	chr13	2877319
ENSGALT00000003459_ENSGALG00000002209	chr18	4616068
ENSGALT00000003460_ENSGALG00000002210	chr10	677468
ENSGALT00000003461_ENSGALG00000002211	chr15	2122670
ENSGALT00000003463_ENSGALG00000002212	chr19	4444554
ENSGALT00000003467_ENSGALG00000002213	chr7	6868256
ENSGALT00000003470_ENSGALG00000002214	chr14	15637812
ENSGALT00000003471_ENSGALG00000002215	chr11	1345843
ENSGALT00000003472_ENSGALG00000002216	chr8	2184532
ENSGALT00000003475_ENSGALG00000002219	chr18	4630159
ENSGALT00000003477_ENSGALG00000002221	chr14	13994225
ENSGALT00000003479_ENSGALG00000002222	chr21	2871078
ENSGALT00000003480_ENSGALG00000002223	chr8	2288711
ENSGALT00000003481_ENSGALG00000002224	chr8	2307509
ENSGALT00000003484_ENSGALG00000002225	chr19	4449791
ENSGALT00000003486_ENSGALG00000002227	chrZ	69742669
ENSGALT00000003487_ENSGALG00000002227	chrZ	69743181
ENSGALT00000003488_ENSGALG00000002228	chr21	2907538
ENSGALT00000003489_ENSGALG00000002229	chr13	2574565
ENSGALT00000003495_ENSGALG00000002232	chr21	3011050
ENSGALT00000003497_ENSGALG00000002234	chr18	4642801
ENSGALT00000003500_ENSGALG00000002237	chr11	1349606
ENSGALT00000003504_ENSGALG00000002239	chr14	15641493
ENSGALT00000003506_ENSGALG00000002240	chr12	1638517
ENSGALT00000003508_ENSGALG00000002242	chr15	2393777
ENSGALT00000003511_ENSGALG00000002244	chr11	1374479
ENSGALT00000003516_ENSGALG00000002246	chr8	2344860
ENSGALT00000003518_ENSGALG00000002247	chr11	1384326
ENSGALT00000003519_ENSGALG00000002248	chr7	43738
ENSGALT00000003521_ENSGALG00000021629	chr23	4528772
ENSGALT00000003527_ENSGALG00000021631	chr23	4478185
ENSGALT00000003529_ENSGALG00000002249	chr23	4506198
ENSGALT00000003531_ENSGALG00000002250	chrZ	69842756
ENSGALT00000003534_ENSGALG00000002252	chr15	2495579
ENSGALT00000003536_ENSGALG00000002253	chr12	1648316
ENSGALT00000003537_ENSGALG00000002254	chr14	13989876
ENSGALT00000003543_ENSGALG00000002260	chr12	1736929
ENSGALT00000003545_ENSGALG00000002262	chr13	2538971
ENSGALT00000003546_ENSGALG00000002263	chr9	3518627
ENSGALT00000003547_ENSGALG00000002263	chr9	3518859
ENSGALT00000003553_ENSGALG00000002266	chr6	3866720
ENSGALT00000003559_ENSGALG00000002267	chr14	15663494
ENSGALT00000003560_ENSGALG00000002268	chr7	86040
ENSGALT00000003564_ENSGALG00000002272	chr15	2584407
ENSGALT00000003565_ENSGALG00000002273	chr14	15626095
ENSGALT00000003568_ENSGALG00000002277	chr9	3548315
ENSGALT00000003569_ENSGALG00000002276	chr14	13981777
ENSGALT00000003570_ENSGALG00000002277	chr9	3552439
ENSGALT00000003571_ENSGALG00000002278	chr18	4658202
ENSGALT00000003575_ENSGALG00000002279	chr10	585588
ENSGALT00000003578_ENSGALG00000002279	chr10	587946
ENSGALT00000003581_ENSGALG00000002280	chr7	102480
ENSGALT00000003584_ENSGALG00000002282	chr3	59860536
ENSGALT00000003585_ENSGALG00000002283	chr12	1748812
ENSGALT00000003587_ENSGALG00000002284	chr23	4412443
ENSGALT00000003589_ENSGALG00000002285	chr14	13972355
ENSGALT00000003591_ENSGALG00000002286	chr18	4698468
ENSGALT00000003596_ENSGALG00000002287	chr8	2498841
ENSGALT00000003599_ENSGALG00000002288	chr19	4475307
ENSGALT00000003601_ENSGALG00000002289	chr6	3933063
ENSGALT00000003602_ENSGALG00000002290	chr18	4701778
ENSGALT00000003603_ENSGALG00000002291	chr12	1792750
ENSGALT00000003608_ENSGALG00000002294	chrZ	70718412
ENSGALT00000003611_ENSGALG00000002342	chr9	3676371
ENSGALT00000003612_ENSGALG00000002312	chr19	4722039
ENSGALT00000003614_ENSGALG00000002298	chr23	4451357
ENSGALT00000003615_ENSGALG00000002299	chr6	3996225
ENSGALT00000003619_ENSGALG00000002301	chr11	1391127
ENSGALT00000003620_ENSGALG00000002302	chr9	3566798
ENSGALT00000003623_ENSGALG00000002303	chr6	4024152
ENSGALT00000003624_ENSGALG00000002304	chr23	4457041
ENSGALT00000003625_ENSGALG00000002305	chr8	2600300
ENSGALT00000003627_ENSGALG00000002307	chr6	4041710
ENSGALT00000003628_ENSGALG00000002308	chrZ	70838334
ENSGALT00000003630_ENSGALG00000002310	chr7	139172
ENSGALT00000003634_ENSGALG00000002311	chr18	4709291
ENSGALT00000003637_ENSGALG00000002313	chr11	1446858
ENSGALT00000003638_ENSGALG00000002314	chr6	4050309
ENSGALT00000003640_ENSGALG00000002315	chr9	3622067
ENSGALT00000003641_ENSGALG00000002316	chr14	13967401
ENSGALT00000003644_ENSGALG00000002317	chr10	431402
ENSGALT00000003646_ENSGALG00000021491	chr10	554794
ENSGALT00000003649_ENSGALG00000002318	chrZ	70950480
ENSGALT00000003651_ENSGALG00000002319	chr23	4463929
ENSGALT00000003653_ENSGALG00000002321	chr11	1451401
ENSGALT00000003657_ENSGALG00000002325	chr14	13963982
ENSGALT00000003658_ENSGALG00000002326	chrZ	8294730
ENSGALT00000003668_ENSGALG00000002327	chr6	4443742
ENSGALT00000003669_ENSGALG00000023961	chr7	199293
ENSGALT00000003670_ENSGALG00000002329	chr19	4761750
ENSGALT00000003672_ENSGALG00000002331	chr11	1461760
ENSGALT00000003674_ENSGALG00000002333	chr19	4769909
ENSGALT00000003675_ENSGALG00000002334	chr9	3638880
ENSGALT00000003678_ENSGALG00000002335	chr12	1925418
ENSGALT00000003680_ENSGALG00000002336	chr15	2595842
ENSGALT00000003682_ENSGALG00000002336	chr15	2595842
ENSGALT00000003684_ENSGALG00000001908	chr19	4775904
ENSGALT00000003688_ENSGALG00000002338	chr8	2624988
ENSGALT00000003690_ENSGALG00000002340	chr10	517828
ENSGALT00000003691_ENSGALG00000002341	chrZ	71017179
ENSGALT00000003692_ENSGALG00000002342	chr9	3676510
ENSGALT00000003693_ENSGALG00000021618	chr19	4767759
ENSGALT00000003694_ENSGALG00000002343	chr19	4778987
ENSGALT00000003696_ENSGALG00000002345	chrZ	71047356
ENSGALT00000003698_ENSGALG00000002346	chr23	4541834
ENSGALT00000003699_ENSGALG00000002347	chr9	12000850
ENSGALT00000003701_ENSGALG00000002348	chr7	239920
ENSGALT00000003702_ENSGALG00000002349	chrE22C19W28_E50C23	655420
ENSGALT00000003703_ENSGALG00000002349	chrE22C19W28_E50C23	655509
ENSGALT00000003708_ENSGALG00000002350	chr14	15699134
ENSGALT00000003711_ENSGALG00000002351	chr11	1466698
ENSGALT00000003712_ENSGALG00000002352	chr10	504517
ENSGALT00000003713_ENSGALG00000002353	chr23	4564447
ENSGALT00000003714_ENSGALG00000002354	chr15	2643953
ENSGALT00000003715_ENSGALG00000002355	chr10	464874
ENSGALT00000003716_ENSGALG00000002356	chr11	1483375
ENSGALT00000003717_ENSGALG00000002327	chr6	4443745
ENSGALT00000003718_ENSGALG00000002358	chrZ	71057609
ENSGALT00000003720_ENSGALG00000002433	chr7	283496
ENSGALT00000003722_ENSGALG00000002361	chrZ	71124878
ENSGALT00000003723_ENSGALG00000002362	chr12	2071565
ENSGALT00000003725_ENSGALG00000002363	chr13	2514353
ENSGALT00000003726_ENSGALG00000002364	chr17	8539962
ENSGALT00000003729_ENSGALG00000002367	chr19	4794553
ENSGALT00000003734_ENSGALG00000002369	chr8	2658696
ENSGALT00000003735_ENSGALG00000002370	chr6	5292623
ENSGALT00000003737_ENSGALG00000002371	chrZ	8375263
ENSGALT00000003739_ENSGALG00000002372	chr12	2077426
ENSGALT00000003740_ENSGALG00000002373	chr23	4589271
ENSGALT00000003741_ENSGALG00000002374	chr9	11801987
ENSGALT00000003743_ENSGALG00000002375	chr17	8523014
ENSGALT00000003745_ENSGALG00000002377	chr21	3197151
ENSGALT00000003748_ENSGALG00000002379	chr19	4815141
ENSGALT00000003749_ENSGALG00000002428	chr14	15777596
ENSGALT00000003751_ENSGALG00000002382	chr9	11755643
ENSGALT00000003752_ENSGALG00000002383	chrZ	8431893
ENSGALT00000003753_ENSGALG00000002384	chr7	288426
ENSGALT00000003754_ENSGALG00000002375	chr17	8496468
ENSGALT00000003755_ENSGALG00000002386	chrZ	8445057
ENSGALT00000003757_ENSGALG00000002388	chr19	4818141
ENSGALT00000003760_ENSGALG00000002389	chr18	4713365
ENSGALT00000003763_ENSGALG00000002390	chr21	3213093
ENSGALT00000003766_ENSGALG00000002392	chr27	3176217
ENSGALT00000003767_ENSGALG00000002393	chr23	4606458
ENSGALT00000003768_ENSGALG00000002394	chrZ	8455201
ENSGALT00000003772_ENSGALG00000002395	chr6	5392978
ENSGALT00000003775_ENSGALG00000002397	chr19	4836250
ENSGALT00000003776_ENSGALG00000002398	chr12	2084392
ENSGALT00000003778_ENSGALG00000002399	chrZ	71135861
ENSGALT00000003781_ENSGALG00000002402	chr7	299834
ENSGALT00000003784_ENSGALG00000002403	chr15	2651446
ENSGALT00000003789_ENSGALG00000002407	chr11	1519243
ENSGALT00000003792_ENSGALG00000002408	chr23	4626823
ENSGALT00000003794_ENSGALG00000024420	chr16_random	190069
ENSGALT00000003795_ENSGALG00000024420	chr16_random	188412
ENSGALT00000003796_ENSGALG00000002412	chrZ	8465223
ENSGALT00000003800_ENSGALG00000002413	chrZ	6279306
ENSGALT00000003801_ENSGALG00000002414	chr6	5415407
ENSGALT00000003802_ENSGALG00000002414	chr6	5415006
ENSGALT00000003804_ENSGALG00000002415	chr18	4740701
ENSGALT00000003805_ENSGALG00000002416	chr15	10333729
ENSGALT00000003806_ENSGALG00000002417	chr7	23725276
ENSGALT00000003808_ENSGALG00000002419	chrZ	6464472
ENSGALT00000003809_ENSGALG00000002420	chr17	8430939
ENSGALT00000003810_ENSGALG00000002421	chr6	5460902
ENSGALT00000003811_ENSGALG00000002422	chr14	13943221
ENSGALT00000003812_ENSGALG00000002423	chr12	2143304
ENSGALT00000003814_ENSGALG00000002424	chr18	4769327
ENSGALT00000003816_ENSGALG00000002426	chr6	5481075
ENSGALT00000003817_ENSGALG00000002427	chr18	4783352
ENSGALT00000003818_ENSGALG00000002428	chr14	15777544
ENSGALT00000003820_ENSGALG00000002429	chrZ	6624291
ENSGALT00000003821_ENSGALG00000002430	chrZ	71152260
ENSGALT00000003831_ENSGALG00000002431	chr8	2667079
ENSGALT00000003834_ENSGALG00000002432	chr6	5484911
ENSGALT00000003836_ENSGALG00000002433	chr7	286753
ENSGALT00000003842_ENSGALG00000002435	chr10	412559
ENSGALT00000003843_ENSGALG00000002436	chr12	2160183
ENSGALT00000003844_ENSGALG00000002437	chr17	8409171
ENSGALT00000003846_ENSGALG00000002439	chrZ	71164876
ENSGALT00000003847_ENSGALG00000002440	chr14	13932838
ENSGALT00000003848_ENSGALG00000002441	chrZ	8482135
ENSGALT00000003850_ENSGALG00000002442	chr14	15787189
ENSGALT00000003851_ENSGALG00000002443	chr14	13916790
ENSGALT00000003852_ENSGALG00000002444	chr18	4807492
ENSGALT00000003854_ENSGALG00000002445	chr23	4631741
ENSGALT00000003855_ENSGALG00000023622	chrZ	8485801
ENSGALT00000003856_ENSGALG00000002447	chr13	2339842
ENSGALT00000003859_ENSGALG00000002448	chr19	4851112
ENSGALT00000003860_ENSGALG00000002449	chr10	400818
ENSGALT00000003862_ENSGALG00000002450	chr14	13908480
ENSGALT00000003864_ENSGALG00000002451	chr8	2711235
ENSGALT00000003865_ENSGALG00000002451	chr8	2734350
ENSGALT00000003866_ENSGALG00000018534	chrZ	6650982
ENSGALT00000003868_ENSGALG00000002452	chrZ	6718608
ENSGALT00000003869_ENSGALG00000002453	chr28	2376880
ENSGALT00000003871_ENSGALG00000002454	chr10	393756
ENSGALT00000003872_ENSGALG00000002455	chr13	2390053
ENSGALT00000003874_ENSGALG00000002457	chr13	2268496
ENSGALT00000003878_ENSGALG00000002458	chr11	1626447
ENSGALT00000003879_ENSGALG00000002459	chr12	2175613
ENSGALT00000003881_ENSGALG00000002460	chr7	375533
ENSGALT00000003883_ENSGALG00000002461	chr15	2740168
ENSGALT00000003886_ENSGALG00000002462	chr10	365104
ENSGALT00000003887_ENSGALG00000002463	chr19	4858448
ENSGALT00000003893_ENSGALG00000002466	chr21	3221779
ENSGALT00000003894_ENSGALG00000002467	chr11	1684671
ENSGALT00000003897_ENSGALG00000002469	chr8	3416991
ENSGALT00000003899_ENSGALG00000002470	chr7	23969086
ENSGALT00000003900_ENSGALG00000002471	chr10	335905
ENSGALT00000003902_ENSGALG00000002473	chr21	3235043
ENSGALT00000003904_ENSGALG00000002475	chr10	303760
ENSGALT00000003906_ENSGALG00000002477	chr8	3457927
ENSGALT00000003907_ENSGALG00000002478	chr13	2204335
ENSGALT00000003908_ENSGALG00000002479	chr6	5503580
ENSGALT00000003910_ENSGALG00000002480	chr10	252787
ENSGALT00000003911_ENSGALG00000002481	chr8	3511465
ENSGALT00000003915_ENSGALG00000002484	chr14	15796614
ENSGALT00000003916_ENSGALG00000002485	chr19	4862449
ENSGALT00000003917_ENSGALG00000002486	chr12	2178663
ENSGALT00000003918_ENSGALG00000002487	chr15	2807768
ENSGALT00000003921_ENSGALG00000002488	chr13	2192053
ENSGALT00000003922_ENSGALG00000002489	chr17	8375876
ENSGALT00000003923_ENSGALG00000002490	chr14	15803847
ENSGALT00000003926_ENSGALG00000002492	chr21	3284482
ENSGALT00000003927_ENSGALG00000002493	chr6	5523039
ENSGALT00000003929_ENSGALG00000002495	chr19	4868203
ENSGALT00000003930_ENSGALG00000002496	chr6	5542216
ENSGALT00000003932_ENSGALG00000002497	chr14	13882556
ENSGALT00000003935_ENSGALG00000002497	chr14	13882454
ENSGALT00000003937_ENSGALG00000002499	chr23	4669464
ENSGALT00000003942_ENSGALG00000002499	chr23	4669464
ENSGALT00000003943_ENSGALG00000002500	chr12	2219712
ENSGALT00000003944_ENSGALG00000002501	chr19	4871798
ENSGALT00000003946_ENSGALG00000002503	chr6	5550704
ENSGALT00000003947_ENSGALG00000002504	chr8	3522338
ENSGALT00000003950_ENSGALG00000002505	chrZ	71207725
ENSGALT00000003951_ENSGALG00000002506	chr21	3328972
ENSGALT00000003952_ENSGALG00000002507	chr6	5570469
ENSGALT00000003954_ENSGALG00000002509	chr7	392480
ENSGALT00000003959_ENSGALG00000002510	chr12	2224446
ENSGALT00000003960_ENSGALG00000002511	chr26	3781858
ENSGALT00000003962_ENSGALG00000002513	chr13	2188604
ENSGALT00000003963_ENSGALG00000002514	chr23	4713904
ENSGALT00000003964_ENSGALG00000002515	chr17	8291311
ENSGALT00000003967_ENSGALG00000002517	chr23	4731859
ENSGALT00000003968_ENSGALG00000002518	chr23	4734750
ENSGALT00000003969_ENSGALG00000002519	chr21	3385628
ENSGALT00000003973_ENSGALG00000002521	chr12	2266640
ENSGALT00000003975_ENSGALG00000002522	chr10	244643
ENSGALT00000003976_ENSGALG00000002523	chrZ	8504944
ENSGALT00000003977_ENSGALG00000002524	chr8	3533309
ENSGALT00000003978_ENSGALG00000002525	chr6	5804769
ENSGALT00000003979_ENSGALG00000002526	chr23	4752161
ENSGALT00000003980_ENSGALG00000002527	chr21	3408575
ENSGALT00000003982_ENSGALG00000002528	chr13	2171431
ENSGALT00000003983_ENSGALG00000002529	chrZ	71221561
ENSGALT00000003986_ENSGALG00000002530	chr23	4761774
ENSGALT00000003987_ENSGALG00000002531	chr11	1698236
ENSGALT00000003990_ENSGALG00000002532	chr23	4768998
ENSGALT00000003994_ENSGALG00000002535	chr14	13853520
ENSGALT00000003999_ENSGALG00000002536	chr15	3220594
ENSGALT00000004002_ENSGALG00000002538	chr10	220426
ENSGALT00000004004_ENSGALG00000002539	chrZ	71360445
ENSGALT00000004005_ENSGALG00000021143	chr8	3673338
ENSGALT00000004006_ENSGALG00000002540	chr8	3589864
ENSGALT00000004007_ENSGALG00000021137	chr8	3710870
ENSGALT00000004009_ENSGALG00000002541	chr10	203408
ENSGALT00000004011_ENSGALG00000002542	chr19	4887302
ENSGALT00000004014_ENSGALG00000002543	chr6	5837085
ENSGALT00000004015_ENSGALG00000002544	chr13	2133299
ENSGALT00000004020_ENSGALG00000002546	chr17	8014024
ENSGALT00000004021_ENSGALG00000002547	chr10	176524
ENSGALT00000004022_ENSGALG00000002548	chrZ	8512657
ENSGALT00000004024_ENSGALG00000002550	chr26	3809805
ENSGALT00000004025_ENSGALG00000002551	chr14	13828661
ENSGALT00000004032_ENSGALG00000002552	chr7	567180
ENSGALT00000004033_ENSGALG00000002552	chr7	566638
ENSGALT00000004036_ENSGALG00000002553	chr13	1792512
ENSGALT00000004037_ENSGALG00000002554	chr26	3819038
ENSGALT00000004038_ENSGALG00000002555	chr6	5875722
ENSGALT00000004039_ENSGALG00000002556	chr26	3859234
ENSGALT00000004041_ENSGALG00000002557	chr15	3083564
ENSGALT00000004043_ENSGALG00000002576	chr19	4899182
ENSGALT00000004044_ENSGALG00000002559	chr28	2386866
ENSGALT00000004045_ENSGALG00000002560	chr10	116077
ENSGALT00000004046_ENSGALG00000002561	chr26	3911523
ENSGALT00000004047_ENSGALG00000002562	chr13	1700758
ENSGALT00000004048_ENSGALG00000002563	chrZ	8551193
ENSGALT00000004050_ENSGALG00000002564	chr8	3702498
ENSGALT00000004052_ENSGALG00000002566	chr10	109319
ENSGALT00000004053_ENSGALG00000002567	chrZ	71536015
ENSGALT00000004055_ENSGALG00000002569	chr15	3213238
ENSGALT00000004056_ENSGALG00000002570	chr13	1698605
ENSGALT00000004057_ENSGALG00000012137	chr5	58674642
ENSGALT00000004060_ENSGALG00000002574	chr10	45107
ENSGALT00000004062_ENSGALG00000002576	chr19	4899261
ENSGALT00000004063_ENSGALG00000002577	chr13	1721346
ENSGALT00000004064_ENSGALG00000002578	chrZ	8558211
ENSGALT00000004065_ENSGALG00000002579	chr15	3253012
ENSGALT00000004066_ENSGALG00000002580	chrZ	8597142
ENSGALT00000004067_ENSGALG00000002581	chr8	3720859
ENSGALT00000004070_ENSGALG00000002583	chr21	3457204
ENSGALT00000004073_ENSGALG00000002585	chr7	756426
ENSGALT00000004075_ENSGALG00000002587	chr19	4927706
ENSGALT00000004076_ENSGALG00000002588	chr26	3920817
ENSGALT00000004079_ENSGALG00000001269	chr10	15897
ENSGALT00000004080_ENSGALG00000002591	chr28	2400481
ENSGALT00000004086_ENSGALG00000002597	chr14	13825383
ENSGALT00000004087_ENSGALG00000002598	chr19	4968513
ENSGALT00000004088_ENSGALG00000002599	chrZ	8625235
ENSGALT00000004092_ENSGALG00000002602	chr23	4959243
ENSGALT00000004095_ENSGALG00000002602	chr23	4959243
ENSGALT00000004100_ENSGALG00000002603	chr11	1727383
ENSGALT00000004102_ENSGALG00000002604	chr3	39685047
ENSGALT00000004103_ENSGALG00000002605	chrZ	8638826
ENSGALT00000004104_ENSGALG00000002606	chr21	3483352
ENSGALT00000004105_ENSGALG00000002607	chr16_random	210579
ENSGALT00000004107_ENSGALG00000002607	chr16_random	210573
ENSGALT00000004109_ENSGALG00000002609	chr21	3531674
ENSGALT00000004111_ENSGALG00000002610	chr14	13821280
ENSGALT00000004112_ENSGALG00000002611	chrZ	71519141
ENSGALT00000004113_ENSGALG00000002612	chr9	11701900
ENSGALT00000004114_ENSGALG00000002613	chrZ	8644692
ENSGALT00000004115_ENSGALG00000002614	chr16	366746
ENSGALT00000004117_ENSGALG00000002615	chr26	3939971
ENSGALT00000004118_ENSGALG00000002616	chr21	3561367
ENSGALT00000004119_ENSGALG00000002617	chrZ	8698312
ENSGALT00000004120_ENSGALG00000002618	chr19	4989013
ENSGALT00000004122_ENSGALG00000021611	chr19	5006884
ENSGALT00000004127_ENSGALG00000002621	chr28	2743716
ENSGALT00000004128_ENSGALG00000002622	chr13	1690419
ENSGALT00000004131_ENSGALG00000002623	chr9	11641456
ENSGALT00000004133_ENSGALG00000002624	chr6	6144878
ENSGALT00000004139_ENSGALG00000002626	chr17	8010632
ENSGALT00000004142_ENSGALG00000002637	chr21	3572330
ENSGALT00000004144_ENSGALG00000002629	chr19	5021657
ENSGALT00000004145_ENSGALG00000002630	chr26	3953213
ENSGALT00000004146_ENSGALG00000002631	chr19	5054477
ENSGALT00000004147_ENSGALG00000002632	chr7	1075006
ENSGALT00000004148_ENSGALG00000009509	chr2	23010339
ENSGALT00000004149_ENSGALG00000002633	chr17	7975107
ENSGALT00000004150_ENSGALG00000002634	chr13	1605777
ENSGALT00000004153_ENSGALG00000002637	chr21	3570284
ENSGALT00000004154_ENSGALG00000002638	chr6	6191148
ENSGALT00000004155_ENSGALG00000002639	chr9	11615428
ENSGALT00000004156_ENSGALG00000002639	chr9	11615469
ENSGALT00000004163_ENSGALG00000002643	chr8	3730892
ENSGALT00000004168_ENSGALG00000002644	chr26	3961892
ENSGALT00000004171_ENSGALG00000002645	chr15	3361189
ENSGALT00000004172_ENSGALG00000002646	chr7	1271227
ENSGALT00000004173_ENSGALG00000002647	chr9	11576023
ENSGALT00000004174_ENSGALG00000002648	chr11	1742230
ENSGALT00000004175_ENSGALG00000002649	chr21	3584044
ENSGALT00000004178_ENSGALG00000002651	chr11	1750817
ENSGALT00000004179_ENSGALG00000002652	chr15	3445708
ENSGALT00000004180_ENSGALG00000002653	chr19	5113314
ENSGALT00000004182_ENSGALG00000002655	chr7	1310025
ENSGALT00000004183_ENSGALG00000002656	chr19	5132384
ENSGALT00000004187_ENSGALG00000021472	chr13	1591788
ENSGALT00000004188_ENSGALG00000002658	chr8	3738046
ENSGALT00000004189_ENSGALG00000002659	chr17	7878390
ENSGALT00000004191_ENSGALG00000002661	chr19	5160406
ENSGALT00000004192_ENSGALG00000002662	chr14	13811911
ENSGALT00000004194_ENSGALG00000002663	chr9	11538989
ENSGALT00000004195_ENSGALG00000002664	chr6	6239814
ENSGALT00000004198_ENSGALG00000002665	chr13	8355627
ENSGALT00000004199_ENSGALG00000002666	chr14	13774749
ENSGALT00000004201_ENSGALG00000002667	chr8	3809928
ENSGALT00000004204_ENSGALG00000002670	chr7	1361284
ENSGALT00000004206_ENSGALG00000002671	chr15	3570440
ENSGALT00000004211_ENSGALG00000002672	chr28	2408162
ENSGALT00000004213_ENSGALG00000002673	chr13	8341724
ENSGALT00000004214_ENSGALG00000014388	chr27	1476986
ENSGALT00000004215_ENSGALG00000002675	chr26	3968671
ENSGALT00000004219_ENSGALG00000002677	chrZ	981769
ENSGALT00000004220_ENSGALG00000002678	chr10	3571007
ENSGALT00000004223_ENSGALG00000002681	chr8	3824281
ENSGALT00000004226_ENSGALG00000002682	chr17	7841264
ENSGALT00000004228_ENSGALG00000002683	chr14	13765395
ENSGALT00000004232_ENSGALG00000002686	chr6	6266830
ENSGALT00000004233_ENSGALG00000002687	chr8	3830438
ENSGALT00000004234_ENSGALG00000002688	chr14	13762553
ENSGALT00000004236_ENSGALG00000002689	chr7	2206935
ENSGALT00000004241_ENSGALG00000002690	chr11	1756602
ENSGALT00000004243_ENSGALG00000002692	chr26	4008926
[truncated: 46,344 more rows]
