# Supplementary material for: Quantitative Trait Locus and Genetical Genomics Analysis Identifies Putatively Causal Genes for Fecundity and Brooding in the Chicken
Source: G3 (Bethesda). 2015 Dec 4;6(2):311–9. doi: 10.1534/g3.115.024299 (PMC4751551; doi:10.1534/g3.115.024299)
Supplement: Supporting Information [file supp_g3.115.024299_TableS2.xlsx]

## Sheet: Sheet1
probe	chr	pos
ENSGALT00000015891_LOC425783	1	6268
ENSGALT00000033361_Q8UUK1_CHICK	1	8294
603596230F1	1	9674
ENSGALT00000015860_ARSA	1	11477
NM_001080714_CD69	1	13751
ENSGALT00000015914_GOLGB1	1	33923
603603289F1	1	45476
603868243F1	1	46801
603868152F1	1	50345
ENSGALT00000012839_SMO_CHICK	1	58562
ENSGALT00000040362_SMO_CHICK	1	58562
603596485F1	1	60773
603599626F1	1	66404
NM_001030646_NRF1	1	66869
603862856F1	1	66912
ENSGALT00000040454_ENSGALG00000023990	1	67477
NM_001031401_HCLS1	1	69103
ENSGALT00000015896_OR9Q1	1	84983
ENSGALT00000015892_NME6	1	98947
ENSGALT00000015890_RABL2B	1	99079
603597587F1	1	100908
ENSGALT00000040436_ACR	1	107028
ENSGALT00000013755_TBA3_CHICK	1	107268
ENSGALT00000040237_TBA3_CHICK	1	107268
603142382F1	1	108242
603142580F1	1	108242
603144274F1	1	108242
ENSGALT00000040434_ENSGALG00000023985	1	108634
ENSGALT00000040231_UCN3	1	108859
603597074F1	1	116641
NM_204243_SEMA3C	1	119084
ENSGALT00000013794_SLC35B4	1	121743
603865735F1	1	133837
ENSGALT00000040432_ENSGALG00000023983	1	140463
ENSGALT00000023498_LOC772108	1	151235
ENSGALT00000027403_C13orf15	1	170229
ENSGALT00000015858_ENSGALG00000009745	1	171647
603867807F1	1	215699
ENSGALT00000042205_gga-mir-1693	1	219904
ENSGALT00000030760_ENSGALG00000019409	1	231986
ENSGALT00000030704_TES_CHICK	1	269946
ENSGALT00000042400_gga-mir-1604	1	312691
603600240F1	1	373736
603600351F1	1	373736
ENSGALT00000022417_NCAPH2	1	408456
ENSGALT00000040415_NCAPH2	1	408456
NM_001031572_LMF2	1	411337
ENSGALT00000040413_LMF2	1	412482
ENSGALT00000020337_SBF1	1	434537
603600304F1	1	452757
603142888F1	1	467325
603143306F1	1	467325
603144612F1	1	467325
603867496F1	1	467657
NM_001031589_GCC1	1	475202
ENSGALT00000021993_Q5F4A5_CHICK	1	475287
603141694F1	1	481267
ENSGALT00000022367_FAM116B	1	496552
ENSGALT00000040387_LOC768986	1	501887
ENSGALT00000021988_SAPS2	1	509852
603144511F1	1	526994
ENSGALT00000020002_DDX17	1	528182
ENSGALT00000020012_O73605_CHICK	1	528599
ENSGALT00000037853_O73605_CHICK	1	528599
603600830F1	1	551313
ENSGALT00000042396_gga-mir-1651	1	556211
603599656F1	1	564831
NM_001030762_TXNRD1	1	566539
ENSGALT00000042354_gga-mir-1626	1	573527
NM_001030763_C12orf48	1	574657
ENSGALT00000040055_ENSGALG00000023863	1	578104
603577189F1	1	580959
ENSGALT00000021003_SSBP1	1	594101
ENSGALT00000012929_AHCYL2	1	620422
ENSGALT00000010813_ECHDC3	1	631744
603142736F1	1	637765
ENSGALT00000012940_FAM40B	1	638902
NM_204122_PTPRO	1	649279
ENSGALT00000022638_NUDT5	1	652466
ENSGALT00000012946_Q90979_CHICK	1	668691
ENSGALT00000022327_OPTN_CHICK	1	693935
603598586F1	1	704593
ENSGALT00000040341_ENSGALG00000023954	1	723892
NM_001030647_UBE2H	1	742683
ENSGALT00000037290_ENSGALG00000022982	1	742699
603144501F1	1	743159
ENSGALT00000022744_FAM107B	1	772816
ENSGALT00000012992_ZC3HC1	1	776678
ENSGALT00000013005_Q5ZHK5_CHICK	1	777036
ENSGALT00000040334_Q5ZHK5_CHICK	1	777036
ENSGALT00000010732_LOC776661	1	784669
ENSGALT00000017143_ENSGALG00000020819	1	798856
ENSGALT00000033380_ENSGALG00000020819	1	798856
ENSGALT00000023324_IFFO1	1	801156
603141587F1	1	804532
603602201F1	1	808895
603863169F1	1	808895
603603074F1	1	811146
ENSGALT00000013037_TMEM209	1	814531
ENSGALT00000040314_C7orf45	1	817068
ENSGALT00000013059_CPA2	1	818869
ENSGALT00000040312_CPA2	1	818869
ENSGALT00000040313_CPA2	1	818869
NM_204584_CPA1	1	834914
603602527F1	1	840234
ENSGALT00000013152_TSGA14	1	848495
ENSGALT00000013166_MEST	1	850679
603598322F1	1	854808
ENSGALT00000013228_COPG2	1	873265
603143908F1	1	874489
ENSGALT00000024732_IMPG2_CHICK	1	886041
NM_001044639_IMPG2	1	886041
ENSGALT00000013244_LOC416686	1	887327
603596769F1	1	888102
NM_001080210_FBXO18	1	914134
ENSGALT00000013264_A1YKW0_CHICK	1	915068
ENSGALT00000013281_ANKRD16	1	916534
603142689F1	1	918575
603864315F1	1	927335
ENSGALT00000033336_O93382_CHICK	1	940519
NM_205004_GDI2	1	941251
603600181F1	1	961313
ENSGALT00000013284_C10orf18	1	983262
ENSGALT00000013685_ASB13	1	990914
ENSGALT00000040246_ASB13	1	990914
603142226F1	1	1000188
603602341F1	1	1007522
NM_001081697_CCM1	1	1007543
ENSGALT00000040245_CALMS_CHICK	1	1007561
NM_001030648_NET1	1	1022893
ENSGALT00000013747_Q5ZJM0_CHICK	1	1063364
ENSGALT00000040232_ENSGALG00000023914	1	1078777
603144358F1	1	1082451
603142745F1	1	1082513
603143438F1	1	1082552
603143514F1	1	1104513
ENSGALT00000030335_LOC418554	1	1138841
ENSGALT00000030336_LOC418554	1	1138841
ENSGALT00000028977_gga-mir-205b	1	1147617
ENSGALT00000013765_ENSGALG00000008449	1	1180075
603143702F1	1	1239836
ENSGALT00000026700_SYAP1	1	1249011
NM_001030808_PIGA	1	1255145
603602396F1	1	1265767
ENSGALT00000013799_LRGUK	1	1287333
ENSGALT00000033327_LRGUK	1	1287333
ENSGALT00000036612_ENSGALG00000022784	1	1293242
603600315F1	1	1298737
603141947F1	1	1298847
603598528F1	1	1304539
ENSGALT00000013487_ARMC10	1	1388445
NM_001006225_PSMC2	1	1396456
603597867F1	1	1396926
NM_001079477_SLC26A5	1	1400919
603601953F1	1	1470176
ENSGALT00000027273_DOCK9	1	1489002
ENSGALT00000025091_ENSGALG00000008483	1	1507197
603863274F1	1	1547648
603602732F1	1	1586327
603867645F1	1	1655334
ENSGALT00000011365_CPNE8	1	1663688
ENSGALT00000011366_CPNE8	1	1663688
NM_001031394_ALG10	1	1687815
ENSGALT00000021535_GRAMD4	1	1693308
ENSGALT00000013813_EXOC4	1	1720983
ENSGALT00000013814_EXOC4	1	1720983
NM_205199_LPAR6	1	1730892
ENSGALT00000027476_CLLD6_CHICK	1	1736656
ENSGALT00000029996_ENSGALG00000019015	1	1748143
ENSGALT00000036463_LOC418900	1	1767619
603864057F1	1	1786716
ENSGALT00000010489_CHCHD3	1	1808645
ENSGALT00000040192_CHCHD3	1	1808645
603602646F1	1	1819457
ENSGALT00000030743_LOC419113	1	1829082
ENSGALT00000013826_LOC429896	1	1856034
603602824F1	1	1924788
603598648F1	1	1983848
NM_001039270_ALG12	1	2013104
ENSGALT00000010483_ENSGALG00000006485	1	2120082
603595738F1	1	2145372
603601332F1	1	2154933
ENSGALT00000014074_LOC417741	1	2174283
NM_001006227_MAPK11	1	2182838
603866248F1	1	2273448
ENSGALT00000042610_U1	1	2309032
ENSGALT00000010457_PLXNA4B	1	2328433
ENSGALT00000014340_IQUB	1	2409045
ENSGALT00000014601_FAM3C	1	2499829
603599894F1	1	2553905
NM_001098539_CTTNBP2	1	2627214
603144066F1	1	2666516
ENSGALT00000030707_CAZA2_CHICK	1	2669346
NM_001004380_CAPZA2	1	2669346
ENSGALT00000030761_ENSGALG00000019410	1	2687594
603862615F1	1	2863587
603599227F1	1	2872243
ENSGALT00000010347_PODXL_CHICK	1	2917204
ENSGALT00000040160_PODXL_CHICK	1	2917204
603602337F1	1	2922144
603601503F1	1	2930966
603599650F1	1	2931559
603868269F1	1	2931561
603598417F1	1	2932712
603598385F1	1	2942449
ENSGALT00000015454_Q5ZIX7_CHICK	1	3021861
603864325F1	1	3033933
ENSGALT00000030763_Q5ZI84_CHICK	1	3042345
NM_001030773_MKLN1	1	3042345
603598179F1	1	3048196
ENSGALT00000030764_ENSGALG00000019412	1	3057954
ENSGALT00000035445_ENSGALG00000021900	1	3149178
603862741F1	1	3214324
ENSGALT00000028943_gga-mir-29b-1	1	3235312
ENSGALT00000028942_gga-mir-29a	1	3236329
NM_205019_K123	1	3268811
603600625F1	1	3279461
603597941F1	1	3289361
ENSGALT00000010240_Q90WJ4_CHICK	1	3301337
ENSGALT00000040138_Q90WJ4_CHICK	1	3301337
NM_204596_IL2RA	1	3301375
ENSGALT00000010237_RBM17	1	3324862
603599993F1	1	3354021
ENSGALT00000010225_PFKFB3	1	3379336
603598752F1	1	3384325
ENSGALT00000038655_LOC417827	1	3552837
ENSGALT00000016002_Q5ZIY7_CHICK	1	3557969
ENSGALT00000040107_ENSGALG00000023876	1	3577015
ENSGALT00000016052_LEMD3	1	3581724
603867192F1	1	3649256
ENSGALT00000016160_SLC35E3	1	3714721
603596558F1	1	3716808
ENSGALT00000016163_Q9PVL2_CHICK	1	3716808
ENSGALT00000038603_Q9PVL2_CHICK	1	3716808
ENSGALT00000016197_Q8UVS4_CHICK	1	3730237
ENSGALT00000038574_Q8UVS4_CHICK	1	3730237
NM_001012809_TBC1D15	1	3834347
ENSGALT00000015096_LOC429837	1	3905529
ENSGALT00000016589_KCNC2	1	3958812
603598966F1	1	3980361
ENSGALT00000011249_ENSGALG00000006941	1	3988655
NM_001030842_LOC419112	1	4029904
ENSGALT00000011162_ITIH5	1	4119454
NM_001130741_ITIH2	1	4126596
ENSGALT00000011058_B3VE14_CHICK	1	4136776
603597473F1	1	4163392
ENSGALT00000010951_LOC776736	1	4176901
ENSGALT00000030745_TAF3_CHICK	1	4177064
NM_001030841_TAF3	1	4190717
603601270F1	1	4306831
NM_001008444_GATA3	1	4344479
ENSGALT00000017902_SLC6A15	1	4352643
ENSGALT00000018188_MGAT4C	1	4409525
ENSGALT00000018193_C12orf50	1	4466849
603600940F1	1	4467944
NM_205130_KITLG	1	4490934
603599429F1	1	4527467
603598387F1	1	4580203
ENSGALT00000038339_ENSGALG00000023304	1	4588578
603864853F1	1	4650443
ENSGALT00000018404_EEA1	1	4657594
ENSGALT00000018413_NUDT4	1	4670388
603595682F1	1	4957553
ENSGALT00000019040_ARL1	1	4958481
603596813F1	1	4990465
ENSGALT00000019176_LOC769813	1	4992852
ENSGALT00000038110_H4_CHICK	1	4995147
ENSGALT00000038102_H32_CHICK	1	4996508
ENSGALT00000019209_H32_CHICK	1	4999616
NM_001079475_HIST2H2AC_chr1_50012000	1	5001239
NM_001079475_HIST2H2AC_chr1_50044293	1	5001239
ENSGALT00000019221_H11L_CHICK	1	5004293
603862240F1	1	5007714
ENSGALT00000019248_GPRC5A	1	5010086
603864281F1	1	5108472
603598577F1	1	5108993
ENSGALT00000028946_gga-mir-33-1	1	5137237
603600383F1	1	5143126
603141922F1	1	5149135
ENSGALT00000037937_ENSGALG00000023173	1	5166687
ENSGALT00000019589_XPNPEP3	1	5179383
603600686F1	1	5181276
603598611F1	1	5183653
603595932F1	1	5194946
NM_205529_ADSL	1	5199308
ENSGALT00000019837_SMCR7L	1	5252471
ENSGALT00000019854_Q5ZJW3_CHICK	1	5259794
ENSGALT00000037882_Q5ZJW3_CHICK	1	5259794
ENSGALT00000037871_CBX7	1	5267035
ENSGALT00000030592_PICK1	1	5297336
NM_204792_SOX10	1	5299973
NM_001012535_EIF3EIP	1	5305256
ENSGALT00000020279_NOL12	1	5310155
ENSGALT00000020301_LOC771154	1	5311025
603601625F1	1	5314604
603864758F1	1	5315395
603865203F1	1	5315834
ENSGALT00000020313_GGA1	1	5316574
ENSGALT00000020394_TMPRSS6	1	5344559
NM_001031410_TXN2	1	5373263
ENSGALT00000020485_RASD2	1	5407456
ENSGALT00000030578_ENSGALG00000019306	1	5470522
NM_001004383_LARGE	1	5479376
ENSGALT00000020520_SYN3	1	5507888
ENSGALT00000037755_SYN3	1	5507888
603142022F1	1	5526286
ENSGALT00000020524_Q6Y0L7_CHICK	1	5527907
ENSGALT00000030576_Q6Y0L7_CHICK	1	5527907
ENSGALT00000037749_Q6Y0L7_CHICK	1	5527907
ENSGALT00000020578_ENSGALG00000012602	1	5528532
ENSGALT00000037742_ENSGALG00000023111	1	5531019
NM_001006244_C12orf23	1	5569045
ENSGALT00000020649_POLR3B	1	5592277
603597755F1	1	5628578
603596520F1	1	5641939
603864139F1	1	5669673
NM_204289_HSP90B1	1	5676749
ENSGALT00000020823_DRAM1	1	5755519
ENSGALT00000020879_KIAA1549	1	5829428
603141518F1	1	5834614
ENSGALT00000040039_CELF2_CHICK	1	5841078
ENSGALT00000020934_AKR1D1	1	5861289
ENSGALT00000020944_LOC418108	1	5869699
ENSGALT00000037598_LOC418108	1	5869699
ENSGALT00000020949_LOC418109	1	5871467
603862078F1	1	5877449
ENSGALT00000020960_RAB19	1	5883749
603864242F1	1	5884409
603142617F1	1	5884694
603143716F1	1	5884723
NM_204742_MKRN1	1	5886771
ENSGALT00000020992_MRPS33	1	5908498
NM_204260_CELF2	1	5927616
ENSGALT00000021020_DGKI	1	5959119
ENSGALT00000030553_ENSGALG00000019293	1	5973151
ENSGALT00000021027_PTN_CHICK	1	5974631
ENSGALT00000021028_PTN_CHICK	1	5974631
ENSGALT00000037570_PTN_CHICK	1	5974631
ENSGALT00000021051_SLC13A4	1	6045443
ENSGALT00000021056_SYT10	1	6077081
603598622F1	1	6077232
603599583F1	1	6077977
603866818F1	1	6077977
ENSGALT00000040032_ENSGALG00000023852	1	6079797
603863017F1	1	6081576
603868205F1	1	6146635
603595830F1	1	6146754
603862338F1	1	6147345
603862093F1	1	6147571
603598174F1	1	6174003
603601276F1	1	6175384
603864628F1	1	6178994
ENSGALT00000021171_IQSEC3	1	6219695
ENSGALT00000021194_SLC6A12	1	6231071
NM_001030840_LOC419104	1	6295357
ENSGALT00000010845_Q5ZIM3_CHICK	1	6295359
ENSGALT00000030752_Q5ZIM3_CHICK	1	6295359
ENSGALT00000021245_LRTM2	1	6314724
ENSGALT00000021249_CAC1C_CHICK	1	6334281
ENSGALT00000021261_CAC1C_CHICK	1	6334281
ENSGALT00000023581_CAC1C_CHICK	1	6334281
ENSGALT00000010831_C10orf47	1	6366602
603601702F1	1	6368448
ENSGALT00000021265_IL17RA	1	6375782
603602241F1	1	6378505
ENSGALT00000018953_ENSGALG00000011606	1	6378841
603867426F1	1	6379462
603597452F1	1	6419847
603866130F1	1	6419855
ENSGALT00000021309_TBA4_CHICK	1	6421269
ENSGALT00000037478_TBA4_CHICK	1	6421269
ENSGALT00000037480_TBA4_CHICK	1	6421269
ENSGALT00000021311_ENSGALG00000013058	1	6424108
ENSGALT00000021337_LOC425137	1	6431231
ENSGALT00000010817_UPF2	1	6445544
ENSGALT00000005822_LOC772346	1	6455825
ENSGALT00000022642_SEC61A2	1	6491715
603601694F1	1	6499624
603862437F1	1	6499624
603865882F1	1	6499624
603602471F1	1	6525542
ENSGALT00000022732_CDC123	1	6525551
603144272F1	1	6543029
ENSGALT00000021517_Q8AYS4_CHICK	1	6749441
ENSGALT00000037412_ENSGALG00000023012	1	6776603
ENSGALT00000016041_LOC776113	1	6779793
603142662F1	1	6828074
603599081F1	1	6832367
ENSGALT00000021634_O42508_CHICK	1	6912748
ENSGALT00000037394_O42508_CHICK	1	6912748
ENSGALT00000028427_CCDC3	1	6913941
ENSGALT00000021682_C12orf39	1	6928602
NM_204236_OPTN	1	6939349
ENSGALT00000037381_LOC776033	1	6947168
603144688F1	1	6961643
ENSGALT00000005468_MCM10	1	6966666
ENSGALT00000009435_MCM10	1	6966666
ENSGALT00000022784_ITPR2	1	7005632
603865462F1	1	7008158
603865857F1	1	7008158
ENSGALT00000023489_LOC769891	1	7012423
603144420F1	1	7015133
ENSGALT00000022811_MED21	1	7018204
603866004F1	1	7026763
603599169F1	1	7045679
ENSGALT00000023502_SEPHS1	1	7048203
NM_001164084_SEPHS1	1	7051787
NM_001159511_PACSIN2	1	7063849
ENSGALT00000022911_TSPO	1	7069776
NM_001012540_TTLL12	1	7072452
603602339F1	1	7073179
ENSGALT00000022945_SULT4A1	1	7122373
ENSGALT00000010805_C10orf30	1	7123165
ENSGALT00000010789_PRPF18	1	7145911
603596656F1	1	7185249
603595727F1	1	7185263
ENSGALT00000022994_PHF21B	1	7214463
ENSGALT00000042074_gga-mir-1460	1	7267058
ENSGALT00000010765_LOC419035	1	7276457
NM_001171593_WNT7B	1	7302578
ENSGALT00000021942_LOH12CR1	1	7395947
ENSGALT00000037296_LOH12CR1	1	7395947
603601136F1	1	7431615
603600042F1	1	7432325
ENSGALT00000027950_PTHR_CHICK	1	7477595
ENSGALT00000030034_PTHR_CHICK	1	7477595
ENSGALT00000027946_MLSTD1	1	7526813
ENSGALT00000037278_MLSTD1	1	7526813
603598884F1	1	7535032
ENSGALT00000027939_ENSGALG00000017284	1	7549923
ENSGALT00000027933_Q7T196_CHICK	1	7599574
ENSGALT00000037267_Q7T196_CHICK	1	7599574
603865534F1	1	7667702
603598239F1	1	7667831
NM_204762_CD9	1	7673278
603599135F1	1	7845418
NM_001031370_SUV39H2	1	7865912
ENSGALT00000023162_ITFG2	1	7881693
603597723F1	1	7882225
ENSGALT00000030505_Q5ZJT4_CHICK	1	7883577
ENSGALT00000037238_Q5ZJT4_CHICK	1	7883577
NM_001006250_FKBP4	1	7883577
NM_001031594_DCLRE1C	1	7886518
ENSGALT00000000612_LOC769589	1	7887175
NM_205511_SLC2A3	1	7895601
603143983F1	1	7896631
ENSGALT00000010717_C7orf23	1	7904268
603862427F1	1	7909114
603866945F1	1	7909171
603868035F1	1	7909207
603862527F1	1	7909265
603600371F1	1	7909816
ENSGALT00000037223_ENSGALG00000022968	1	7914577
ENSGALT00000037224_ENSGALG00000022968	1	7914577
ENSGALT00000010706_DMTF1	1	7932499
ENSGALT00000030754_DMTF1	1	7932499
NM_001080863_DMTF1	1	7937944
ENSGALT00000023197_MAN1A2	1	7969938
ENSGALT00000023284_CSTB	1	7986132
603598154F1	1	7986623
NM_001080862_NCAPD2	1	8005662
603866686F1	1	8013336
603144576F1	1	8022198
603596264F1	1	8026719
NM_001030775_COPS7A	1	8030303
603599177F1	1	8043281
603144249F1	1	8043309
ENSGALT00000023476_ATN1	1	8047582
603598104F1	1	8058308
603863265F1	1	8060369
ENSGALT00000010664_KIAA1324L	1	8065106
ENSGALT00000023703_RAP1GAP	1	8083603
ENSGALT00000037058_RAP1GAP	1	8083603
ENSGALT00000023710_GSTK1	1	8091143
603144196F1	1	8125064
NM_205385_PRSS3	1	8128913
ENSGALT00000023808_STYK1	1	8151198
603864890F1	1	8169649
ENSGALT00000010624_GRM3	1	8181975
603865464F1	1	8229716
ENSGALT00000023895_VATA_CHICK	1	8243684
ENSGALT00000036984_VATA_CHICK	1	8243684
603596095F1	1	8260325
ENSGALT00000039873_LOC770113	1	8262442
603598418F1	1	8268832
ENSGALT00000024072_POLQ	1	8270602
603141516F1	1	8342998
603599879F1	1	8366312
603866123F1	1	8366721
ENSGALT00000024221_CASQ1_CHICK	1	8370979
ENSGALT00000036952_CASQ1_CHICK	1	8370979
603866223F1	1	8390234
603867825F1	1	8397402
603599613F1	1	8628324
ENSGALT00000024500_C3orf17	1	8672161
NM_001006252_TAF13	1	8673002
603597893F1	1	8710511
603142505F1	1	8710607
NM_204950_TBX19	1	8743172
ENSGALT00000036919_ENSGALG00000022878	1	8751291
ENSGALT00000024644_C3orf26	1	8816358
NM_001030784_TBC1D23	1	8816377
ENSGALT00000024683_LOC418390	1	8828064
ENSGALT00000036910_LOC418390	1	8828064
ENSGALT00000024741_TXNL4B	1	8865425
603141590F1	1	8884395
NM_205373_SEMA3D	1	8884475
ENSGALT00000024772_CBLB	1	9011553
603862805F1	1	9074757
603577160F1	1	9079841
ENSGALT00000030426_LOC418416	1	9166725
ENSGALT00000024855_PROS1	1	9292507
ENSGALT00000024862_STX19	1	9294137
NM_204977_SEMA3A	1	9427237
603597996F1	1	9481562
ENSGALT00000024971_BCL9	1	9574088
NM_204997_GJA8	1	9583674
ENSGALT00000011374_CADM2	1	9693978
ENSGALT00000024993_CADM2	1	9693978
ENSGALT00000042090_gga-mir-1806	1	9720096
NM_204242_SEMA3E	1	10137708
ENSGALT00000036824_ENSGALG00000022857	1	10171505
ENSGALT00000030387_ENSGALG00000019198	1	10227316
ENSGALT00000013846_ACZ	1	10400645
ENSGALT00000013855_ACZ	1	10400645
ENSGALT00000039846_ACZ	1	10400645
ENSGALT00000025378_NCAM2	1	10425434
ENSGALT00000035282_LOC768852	1	10445949
603142611F1	1	10448452
603144456F1	1	10719453
603599114F1	1	10724586
603600390F1	1	10743789
603863055F1	1	10743789
ENSGALT00000039838_LOC768413	1	10751119
603863090F1	1	10769365
603598749F1	1	10769966
ENSGALT00000025541_CLDN8	1	10786529
603601708F1	1	10833824
ENSGALT00000025609_C21orf63	1	10841642
ENSGALT00000036778_Q9YHV9_CHICK	1	10869043
ENSGALT00000036781_Q9YHV9_CHICK	1	10869043
NM_204859_IFNAR1	1	10872381
ENSGALT00000030366_TMEM50B	1	10877435
603862750F1	1	10880846
603865943F1	1	10880846
NM_001177322_CACNA2D1	1	10956366
ENSGALT00000013829_CACNA2D1	1	10956496
ENSGALT00000030720_CACNA2D1	1	10956496
ENSGALT00000025820_Q4JK63_CHICK	1	11002812
ENSGALT00000025834_DOPEY2	1	11004026
603864546F1	1	11008306
603597326F1	1	11067317
ENSGALT00000025868_KCNJ15	1	11098577
ENSGALT00000026104_ENSGALG00000019175	1	11310707
ENSGALT00000026105_ENSGALG00000016194	1	11311265
ENSGALT00000036703_ENSGALG00000016194	1	11311265
ENSGALT00000026124_PDXK	1	11353786
603598714F1	1	11368517
ENSGALT00000026129_Q5ZM94_CHICK	1	11382794
ENSGALT00000030337_Q5ZM94_CHICK	1	11382794
ENSGALT00000026135_ENSGALG00000016214	1	11427558
603863005F1	1	11440165
ENSGALT00000013789_Q788Q2_CHICK	1	11442981
ENSGALT00000039787_Q788Q2_CHICK	1	11442981
ENSGALT00000039790_Q788Q2_CHICK	1	11442981
ENSGALT00000039793_Q788Q2_CHICK	1	11442981
NM_001030370_HGF	1	11443008
603597632F1	1	11630036
603142375F1	1	11632945
ENSGALT00000026207_TSPAN7	1	11641775
ENSGALT00000030313_LOC771875	1	11704765
603143581F1	1	11749861
ENSGALT00000039786_ENSGALG00000023764	1	11905045
603597883F1	1	11922573
ENSGALT00000013777_SEM3C_CHICK	1	11988976
ENSGALT00000013778_SEM3C_CHICK	1	11988976
NM_001030731_CD36	1	12119368
ENSGALT00000013728_GNAT3	1	12179602
603598841F1	1	12189584
ENSGALT00000001684_O93586_CHICK	1	12243841
ENSGALT00000026410_O93586_CHICK	1	12243841
ENSGALT00000026411_O93586_CHICK	1	12243841
603597495F1	1	12295569
NM_205403_GNAI1	1	12333986
ENSGALT00000013655_GNAI1_CHICK	1	12334106
ENSGALT00000013656_GNAI1_CHICK	1	12334106
603596636F1	1	12342127
603863813F1	1	12373614
603598820F1	1	12390076
603863506F1	1	12390709
603868018F1	1	12419782
603596092F1	1	12440175
603597059F1	1	12440175
603596790F1	1	12527619
ENSGALT00000026710_Q5ZKL8_CHICK	1	12527619
ENSGALT00000026743_MOSPD2	1	12576069
ENSGALT00000026744_B9A0U5_CHICK	1	12577071
ENSGALT00000030292_B9A0U5_CHICK	1	12577071
ENSGALT00000036622_B9A0U5_CHICK	1	12577071
603867896F1	1	12623498
NM_001012545_GPM6B	1	12625231
603599237F1	1	12677392
603144472F1	1	12677396
603596011F1	1	12677396
603596203F1	1	12677396
603596391F1	1	12677396
603597485F1	1	12677396
603597815F1	1	12677396
603599739F1	1	12677396
603600132F1	1	12677396
603603067F1	1	12677396
603603088F1	1	12677396
603862440F1	1	12677396
603865049F1	1	12677396
603866006F1	1	12677396
603862234F1	1	12687303
ENSGALT00000000796_LOC418591	1	12687843
ENSGALT00000026815_SHROOM2	1	12886389
ENSGALT00000026826_B3TZB7_CHICK	1	13012048
ENSGALT00000013604_MAGI2	1	13083036
ENSGALT00000039701_MAGI2	1	13083036
ENSGALT00000026882_ENSGALG00000016654	1	13258988
603602088F1	1	13283039
603601601F1	1	13384457
603864317F1	1	13384974
603867195F1	1	13384998
NM_204729_RGN	1	13424421
NM_001030809_NIPA2	1	13456234
ENSGALT00000013562_PHTF2_CHICK	1	13467892
NM_001006226_PHTF2	1	13467892
603602811F1	1	13468266
603144337F1	1	13468269
603596360F1	1	13468278
603601859F1	1	13468294
603598192F1	1	13471684
ENSGALT00000013557_TMEM60	1	13471876
603601517F1	1	13480977
603599672F1	1	13481077
ENSGALT00000013555_RSBN1L	1	13512661
ENSGALT00000042491_gga-mir-1805	1	13514169
603867174F1	1	13528241
603865719F1	1	13530281
ENSGALT00000013546_PTPN12	1	13577364
603868146F1	1	13642934
ENSGALT00000013530_PION	1	13645222
ENSGALT00000027057_TSGA10	1	13661836
603601558F1	1	13676394
ENSGALT00000027077_HIST1H2AH	1	13729357
NM_001079486_FGL2	1	13742633
ENSGALT00000013522_Q5F3I1_CHICK	1	13742634
603865191F1	1	13747573
603864621F1	1	13747938
ENSGALT00000027087_C2orf29	1	13758346
ENSGALT00000013526_CCDC146	1	13760794
ENSGALT00000013515_LOC417722	1	13767137
603599475F1	1	13791305
603866989F1	1	13791305
603868171F1	1	13791305
ENSGALT00000013512_Q9DEQ5_CHICK	1	13834965
ENSGALT00000013509_FBXL13	1	13884042
ENSGALT00000039660_FBXL13	1	13884042
603602981F1	1	13895511
NM_001030730_NAPEPLD	1	13915023
ENSGALT00000013473_PMPCB	1	13936227
603867391F1	1	13941138
603596332F1	1	13941443
603868019F1	1	13945396
603866585F1	1	13947194
603867901F1	1	13950142
ENSGALT00000013428_ZRF1	1	13964247
ENSGALT00000013403_Q5ZMB8_CHICK	1	13964547
ENSGALT00000013389_ENSGALG00000008227	1	13974401
ENSGALT00000013382_A0FKN5_CHICK	1	13996351
603598902F1	1	14018069
603864374F1	1	14018265
603862630F1	1	14158299
ENSGALT00000013344_RELN_CHICK	1	14213824
ENSGALT00000027197_Q9I9K3_CHICK	1	14316512
ENSGALT00000036551_Q9I9K3_CHICK	1	14316512
NM_001162390_COL4A2	1	14316555
ENSGALT00000042270_gga-mir-1736	1	14345329
ENSGALT00000027219_ING1	1	14346705
NM_001030729_ORC5L	1	14388326
NM_204333_SOX1	1	14407793
603599313F1	1	14439439
ENSGALT00000030727_LHFPL3	1	14445931
ENSGALT00000027235_SLC10A2	1	14686116
603143689F1	1	14692859
ENSGALT00000036537_Q4AEJ2_CHICK	1	14698315
603866576F1	1	14700538
603599259F1	1	14700898
ENSGALT00000013259_MLL5	1	14741451
603599702F1	1	14765561
603862165F1	1	14776736
603142310F1	1	14797357
603863235F1	1	14809598
ENSGALT00000036535_A2LD1	1	14819231
603600274F1	1	14883955
ENSGALT00000013245_SRPK2	1	14886396
ENSGALT00000039550_SRPK2	1	14886396
ENSGALT00000039552_SRPK2	1	14886396
NM_204365_SLC15A1	1	14901704
ENSGALT00000013198_PUS7	1	14958641
ENSGALT00000013186_RINT1	1	14978308
ENSGALT00000030732_ENSGALG00000019393	1	14992882
ENSGALT00000025435_HS6ST3	1	15006168
603868023F1	1	15048485
ENSGALT00000027315_TGDS	1	15066533
ENSGALT00000036518_ENSGALG00000022748	1	15073323
ENSGALT00000013172_ATXN7L1	1	15109126
603596851F1	1	15110043
603595734F1	1	15117623
ENSGALT00000013164_CDHR3	1	15131751
ENSGALT00000039534_CDHR3	1	15131751
ENSGALT00000013161_SYPL1	1	15180659
603603327F1	1	15219878
NM_001030728_NAMPT	1	15235365
ENSGALT00000039489_Q58I02_CHICK	1	15235405
ENSGALT00000039492_Q58I02_CHICK	1	15235405
603600011F1	1	15356362
ENSGALT00000039488_ENSGALG00000023671	1	15383132
ENSGALT00000013116_PIK3CG	1	15390286
603597456F1	1	15418209
ENSGALT00000013087_PRKAR2B	1	15505338
ENSGALT00000013062_HBP1	1	15534423
603141661F1	1	15614917
603866357F1	1	15669139
ENSGALT00000013029_GPR22	1	15697361
ENSGALT00000013033_COG5	1	15731365
ENSGALT00000039462_COG5	1	15731365
ENSGALT00000039460_DUS4L	1	15731463
NM_001097645_BCAP29	1	15746081
ENSGALT00000013000_BCAP29	1	15746142
ENSGALT00000042560_gga-mir-2126	1	15746181
ENSGALT00000036513_ENSGALG00000022744	1	15760524
ENSGALT00000012986_SLC26A4	1	15775485
NM_001007848_CBLL1	1	15799754
603600871F1	1	15802391
603863434F1	1	15805351
603866465F1	1	15805468
603596466F1	1	15806873
ENSGALT00000030736_SLC26A3	1	15821029
ENSGALT00000027346_MYCBP2	1	15833717
NM_001030727_DLD	1	15844352
ENSGALT00000039385_Q5ZM32_CHICK	1	15844353
603601689F1	1	15862266
603866867F1	1	15884096
ENSGALT00000012832_LAMB1_CHICK	1	15899985
ENSGALT00000039356_LAMB1_CHICK	1	15899985
603601495F1	1	15909649
ENSGALT00000012857_Q91435_CHICK	1	15945593
ENSGALT00000039347_Q91435_CHICK	1	15945593
ENSGALT00000039348_Q91435_CHICK	1	15945593
ENSGALT00000011632_ERGIC2	1	15958359
603597793F1	1	15970837
603595982F1	1	15973209
603144524F1	1	15978168
ENSGALT00000027367_C13orf24	1	16031635
ENSGALT00000030172_C13orf24	1	16031635
ENSGALT00000011598_LOC427844	1	16059838
ENSGALT00000039327_ENSGALG00000023625	1	16092375
603002806F1	1	16108193
ENSGALT00000039326_SLC2A13	1	16114511
603601487F1	1	16213654
ENSGALT00000027329_PCDH9	1	16318559
ENSGALT00000011567_ABCD2	1	16351567
ENSGALT00000019539_ABCD2	1	16351567
ENSGALT00000011493_KIF21A	1	16488644
603868387F1	1	16548043
603867390F1	1	16553293
ENSGALT00000011411_LOC417691	1	16561292
ENSGALT00000027374_PCDH20	1	16608092
ENSGALT00000021255_TPRKB	1	16878203
603602781F1	1	16882629
NM_001031332_GTSE1	1	16895123
603599540F1	1	16996291
ENSGALT00000011317_ENSGALG00000006986	1	17040015
603868234F1	1	17070853
ENSGALT00000030163_ENSGALG00000019098	1	17169682
ENSGALT00000036490_Q5ZJY2_CHICK	1	17190849
ENSGALT00000027426_GTF2F2	1	17194761
NM_001031340_CERK	1	17195915
NM_205398_TPT1	1	17204843
ENSGALT00000027435_SPERT_CHICK	1	17214686
NM_001031490_TBC1D22A	1	17232847
ENSGALT00000011300_Q5ZMI3_CHICK	1	17245659
NM_205085_ITM2B	1	17300606
603144694F1	1	17302638
ENSGALT00000027463_CYSLTR2	1	17320343
603597577F1	1	17344258
603864582F1	1	17347292
ENSGALT00000027470_SETDB2	1	17350364
ENSGALT00000036476_SETDB2	1	17350364
603142266F1	1	17414984
ENSGALT00000027488_INTS6	1	17441211
NM_001079750_WDFY2	1	17442998
ENSGALT00000027505_ALG11	1	17463801
ENSGALT00000027510_VPS36	1	17469069
603601843F1	1	17480554
603598440F1	1	17523986
ENSGALT00000030118_TRPC4	1	17609767
ENSGALT00000030119_TRPC4	1	17609767
NM_001030541_POSTN	1	17628824
ENSGALT00000027544_EXOSC8	1	17661998
ENSGALT00000030114_Q56I98_CHICK	1	17667964
603867950F1	1	17676025
ENSGALT00000027550_SPG20	1	17692328
603595776F1	1	17723446
603864329F1	1	17723961
ENSGALT00000036460_ENSGALG00000022728	1	17853534
ENSGALT00000027571_PDS5B_CHICK	1	17876822
ENSGALT00000027572_PDS5B_CHICK	1	17876822
NM_001012827_PDS5B	1	17876822
ENSGALT00000027575_N4BP2L1	1	17882435
603142546F1	1	17937201
NM_204902_HMGB1	1	17943563
603143682F1	1	17975675
ENSGALT00000027611_FLT3	1	18031907
ENSGALT00000027615_LOC418927	1	18046089
ENSGALT00000036446_ENSGALG00000022724	1	18061117
603865385F1	1	18083147
ENSGALT00000027626_WASF3	1	18087857
NM_001030829_NUPL1	1	18138622
ENSGALT00000027661_SGCG	1	18201274
ENSGALT00000039232_ENSGALG00000023587	1	18213488
ENSGALT00000027667_ZDHHC20	1	18285828
603866222F1	1	18311922
ENSGALT00000030086_Q5ZK18_CHICK	1	18316041
603600809F1	1	18349388
ENSGALT00000021058_RADI_CHICK	1	18391483
603867109F1	1	18395157
ENSGALT00000027711_KDELC2	1	18454161
603866447F1	1	18457295
ENSGALT00000039228_FAM19A5	1	18461021
NM_001162400_ATM	1	18463383
603866509F1	1	18524863
603599215F1	1	18669109
603600216F1	1	18669197
603598166F1	1	18683661
603603415F1	1	18685119
603867172F1	1	18696753
NM_205243_YAP1	1	18705155
ENSGALT00000027775_C11orf70	1	18707174
NM_205262_PGR	1	18745739
603601760F1	1	18750627
ENSGALT00000027799_MAML2	1	18942386
ENSGALT00000027811_ENDOD1	1	18973346
603595547F1	1	18978496
ENSGALT00000015959_Q98952_CHICK	1	18989561
ENSGALT00000027835_LOC419003	1	19011344
ENSGALT00000041344_ENSGALG00000024431	1	19286457
603865651F1	1	19331186
603601677F1	1	19331854
ENSGALT00000021629_CCDC83	1	19487485
603598358F1	1	19620953
ENSGALT00000036394_ENSGALG00000022709	1	19742427
603603285F1	1	19769717
ENSGALT00000001240_Q5ZK15_CHICK	1	19906532
ENSGALT00000036390_Q5ZK15_CHICK	1	19906532
ENSGALT00000005402_FAM160A2	1	19933364
ENSGALT00000036376_FAM160A2	1	19933364
NM_001030837_RRM1	1	19956067
ENSGALT00000042059_ENSGALG00000025146	1	19958003
NM_001101036_CHRNA10_chr1_199644964	1	19966475
NM_001101036_CHRNA10_chr1_199663002	1	19966475
603864841F1	1	19999899
ENSGALT00000018287_SERPH_CHICK	1	20003671
ENSGALT00000028524_SNORD15	1	20005174
NM_001030836_RPS3	1	20005587
NM_205195_P2RY6	1	20024285
603599427F1	1	20026805
603002725F1	1	20044212
603599822F1	1	20048798
ENSGALT00000013896_BRD1	1	20064742
ENSGALT00000013904_ENSGALG00000008531	1	20081237
603600670F1	1	20084848
ENSGALT00000013924_ZBED4	1	20101241
603602829F1	1	20114534
603868342F1	1	20116639
ENSGALT00000013914_Q5ZMJ2_CHICK	1	20134019
ENSGALT00000039222_Q5ZMJ2_CHICK	1	20134019
ENSGALT00000013929_CRELD2	1	20135937
603596292F1	1	20142976
603598591F1	1	20145642
ENSGALT00000039200_PIM3	1	20469538
ENSGALT00000013934_IL17REL	1	21437388
603865383F1	1	21456617
ENSGALT00000013944_MLC1	1	21488503
ENSGALT00000013959_LOC776729	1	21489801
ENSGALT00000039193_LOC776729	1	21489801
ENSGALT00000000003_PANX2	1	21550469
ENSGALT00000008028_LOC429348	1	21595954
NM_001030732_TRABD	1	21614773
ENSGALT00000014151_SELO	1	21693532
NM_001115017_SELO	1	21693533
ENSGALT00000039176_LOC769732	1	21737615
ENSGALT00000014027_MAPK12	1	21800005
ENSGALT00000014029_Q5ZIK8_CHICK	1	21828378
ENSGALT00000014032_Q5ZIK8_CHICK	1	21828378
603864968F1	1	21913403
ENSGALT00000039130_ENSGALG00000023543	1	21953133
ENSGALT00000021457_PLXNB2	1	21995454
603599141F1	1	22291511
ENSGALT00000014168_ENSGALG00000008706	1	22292155
ENSGALT00000014174_ZNF800	1	22387812
ENSGALT00000014176_GRM8	1	22459681
603142281F1	1	22832505
ENSGALT00000014222_POTE1_CHICK	1	23425223
NM_206992_POT1	1	23426398
603865751F1	1	23503594
ENSGALT00000030715_GPR37	1	23547149
NM_001081699_GPR37	1	23547149
603597306F1	1	23836818
ENSGALT00000014244_Q5ZKE1_CHICK	1	23864106
ENSGALT00000039114_Q5ZKE1_CHICK	1	23864106
ENSGALT00000014253_SPAM1	1	23880232
ENSGALT00000030714_HYAL4	1	23950873
ENSGALT00000014301_WASL	1	23984616
ENSGALT00000014313_LMOD2	1	24059448
ENSGALT00000014328_ASB15	1	24078002
ENSGALT00000014337_NDUFA5	1	24083188
NM_001097637_NDUFA5	1	24083293
603596891F1	1	24086079
603598232F1	1	24090943
603867622F1	1	24091008
ENSGALT00000014357_ATP6AP1	1	24119259
603143535F1	1	24162738
ENSGALT00000014416_SLC13A1	1	24199922
ENSGALT00000014508_CADPS2	1	24370886
ENSGALT00000014509_CADPS2	1	24370886
ENSGALT00000039085_CADPS2	1	24370886
603866157F1	1	24610029
603600501F1	1	24615071
ENSGALT00000014537_FEZF1	1	24622998
ENSGALT00000014559_AASS	1	24654994
603865681F1	1	24682762
603602767F1	1	24682772
603600234F1	1	24683464
603598041F1	1	24688358
603142821F1	1	24688452
603598231F1	1	24691882
603601936F1	1	24706177
603596143F1	1	24720139
ENSGALT00000014572_Q90947_CHICK	1	24821031
ENSGALT00000014581_Q90947_CHICK	1	24821031
ENSGALT00000042106_7SK	1	24920586
NM_001097646_FAM3C	1	24998229
603601374F1	1	25026922
603865254F1	1	25026922
ENSGALT00000014618_Q3L248_CHICK	1	25044964
ENSGALT00000026877_Q3L248_CHICK	1	25044964
ENSGALT00000042129_gga-mir-1645	1	25165422
ENSGALT00000014649_C7orf58	1	25200567
603144517F1	1	25215446
603862667F1	1	25216109
ENSGALT00000014681_ING3_CHICK	1	25229309
NM_001030733_ING3	1	25229309
NM_001007849_TSPAN12	1	25256682
603862459F1	1	25256853
603600217F1	1	25289321
ENSGALT00000035444_ENSGALG00000021899	1	25317035
ENSGALT00000014754_KCND2	1	25579121
NM_204279_KCND2	1	25579182
ENSGALT00000014827_ENSGALG00000009104	1	26091172
603596123F1	1	26103571
603598538F1	1	26133084
603866455F1	1	26146334
ENSGALT00000014836_LSM8	1	26151199
ENSGALT00000041345_ENSGALG00000024432	1	26202881
ENSGALT00000014876_A0M8U5_CHICK	1	26272228
603596779F1	1	26272476
603862894F1	1	26346908
603599303F1	1	26352432
NM_001105666_CFTR	1	26435794
NM_001135165_ASZ1	1	26455463
ENSGALT00000015255_Q3L257_CHICK	1	26496353
ENSGALT00000015256_Q3L257_CHICK	1	26496353
603600658F1	1	26513829
603602236F1	1	26513829
NM_001105672_ST7	1	26651714
603142436F1	1	26663767
603867060F1	1	26664288
603601949F1	1	26664473
603866079F1	1	26664473
603142834F1	1	26665159
603595967F1	1	26665159
ENSGALT00000038938_Q789F0_CHICK	1	26804814
NM_205212_MET	1	26804814
NM_001105664_CAV1	1	26867447
ENSGALT00000015303_CAV1_CHICK	1	26867487
ENSGALT00000038937_CAV1_CHICK	1	26867487
603600244F1	1	26875221
ENSGALT00000015306_A0M8T7_CHICK	1	26883203
NM_001007086_CAV2	1	26883231
NM_204623_TES	1	26994486
NM_001006229_TFEC	1	27082337
ENSGALT00000015330_TFEC_CHICK	1	27082338
ENSGALT00000030702_TFEC_CHICK	1	27082338
603143252F1	1	27563863
603596744F1	1	27770401
ENSGALT00000012604_Q5IHK1_CHICK	1	27771872
ENSGALT00000015340_Q5IHK1_CHICK	1	27771872
ENSGALT00000038904_Q5IHK1_CHICK	1	27771872
ENSGALT00000038922_Q5IHK1_CHICK	1	27771872
603865120F1	1	27831839
603863295F1	1	28043697
ENSGALT00000015362_PPP1R3A	1	28162001
ENSGALT00000015369_GPR85	1	28482774
ENSGALT00000042245_gga-mir-1695	1	28529937
603864404F1	1	28566479
ENSGALT00000038899_CG060_CHICK	1	28584764
NM_001030734_LOC417776	1	28585253
603601022F1	1	28606786
ENSGALT00000015373_TMEM168	1	28613742
603596041F1	1	28633201
603864116F1	1	28633321
ENSGALT00000030698_C7orf53	1	28720604
603862660F1	1	28723045
NM_001001468_IFRD1	1	28732937
603868242F1	1	28784321
ENSGALT00000015386_ZNF277P	1	28807664
NM_001195469_ZNF277	1	28828812
ENSGALT00000015432_DOCK4	1	28911241
603864373F1	1	29096259
ENSGALT00000015446_IMMP2L	1	29096319
ENSGALT00000038863_IMMP2L	1	29096319
ENSGALT00000038864_IMMP2L	1	29096319
ENSGALT00000015449_LRRN3	1	29288536
ENSGALT00000038861_ENSGALG00000023478	1	29971676
603866317F1	1	30214288
603142777F1	1	30216299
NM_001030735_DNAJB9	1	30221863
NM_001006230_THAP5	1	30222078
ENSGALT00000015456_THAP5_CHICK	1	30222079
603596972F1	1	30227511
NM_001031479_AVPR2	1	30283773
NM_001130737_PNPLA8	1	30303462
603864504F1	1	30335554
ENSGALT00000015490_NRCAM_CHICK	1	30357485
ENSGALT00000015492_NRCAM_CHICK	1	30357485
NM_205266_NRCAM	1	30434171
603864236F1	1	30475212
603599186F1	1	30497811
603600756F1	1	30497996
ENSGALT00000015506_CNTN1_CHICK	1	30637524
NM_001004381_CNTN1	1	30689195
603598917F1	1	30758066
603866145F1	1	30758081
603867493F1	1	30758081
603866195F1	1	30773447
ENSGALT00000015513_PDZRN4	1	30821043
603601175F1	1	30962342
603598945F1	1	31247605
NM_001030736_GLT8D3	1	31278504
ENSGALT00000015515_GXLT1_CHICK	1	31278506
NM_001007850_YAF2	1	31318641
603598889F1	1	31354679
ENSGALT00000015532_ZCRB1	1	31361373
NM_001030737_PPHLN1	1	31361498
603863176F1	1	31433444
603596235F1	1	31434943
ENSGALT00000015558_PRICKLE1	1	31493365
ENSGALT00000015593_ADAMTS20	1	31779739
ENSGALT00000015605_PUS7L	1	31853062
NM_001030738_IRAK4	1	31853698
ENSGALT00000015616_Q5ZJM6_CHICK	1	31853699
603598319F1	1	31867169
ENSGALT00000015635_Q5ZLN3_CHICK	1	31885537
NM_001030739_TWF1	1	31885537
ENSGALT00000015636_TMEM117	1	31900666
ENSGALT00000030690_ENSGALG00000019367	1	31922786
603596884F1	1	32129283
NM_001030740_NELL2	1	32250978
ENSGALT00000038787_NEL_CHICK	1	32251158
603144655F1	1	32299503
NM_001165912_LOC417800	1	32320113
603599955F1	1	32324328
603867210F1	1	32327285
ENSGALT00000015650_DBX2_CHICK	1	32350826
ENSGALT00000038772_DBX2_CHICK	1	32350826
ENSGALT00000038776_DBX2_CHICK	1	32350826
ENSGALT00000038779_DBX2_CHICK	1	32350826
ENSGALT00000015694_TMEM16F	1	32414162
603598905F1	1	32458335
603598689F1	1	32534238
603597214F1	1	32539613
ENSGALT00000015735_ARID2	1	32543252
ENSGALT00000015743_SFRS2IP	1	32665559
NM_001195570_SRSF2IP	1	32687366
ENSGALT00000015787_SLC38A1	1	32761589
603601778F1	1	32780249
603600464F1	1	32787308
ENSGALT00000013844_S38A2_CHICK	1	32793469
ENSGALT00000015788_S38A2_CHICK	1	32793469
NM_001030741_SLC38A2	1	32793469
ENSGALT00000042532_U1	1	32815459
ENSGALT00000015837_SLC38A4	1	32911123
ENSGALT00000038728_ENSGALG00000023432	1	33003194
ENSGALT00000015849_AMIGO2	1	33047321
603863188F1	1	33079179
ENSGALT00000042041_ENSGALG00000025128	1	33125853
603602858F1	1	33222814
603866605F1	1	33223489
603864971F1	1	33223863
NM_001006231_RPAP3	1	33237737
ENSGALT00000015861_XRCC6BP1	1	33237937
ENSGALT00000015872_LRIG3	1	33563412
ENSGALT00000028600_U6atac	1	33622747
603601572F1	1	33825631
ENSGALT00000015878_SLC16A7	1	33896425
603863443F1	1	33921246
603867792F1	1	33924844
603867764F1	1	33925801
603601860F1	1	33931739
ENSGALT00000035443_ENSGALG00000021898	1	34038041
603596226F1	1	34417038
NM_205429_17.5	1	34420434
603596503F1	1	34536157
ENSGALT00000030682_FAM19A2	1	34590987
NM_204840_USP15	1	34739761
ENSGALT00000015893_Q9PWC6_CHICK	1	34739763
ENSGALT00000030681_Q9PWC6_CHICK	1	34739763
ENSGALT00000015932_MON2	1	34818573
603599529F1	1	34888231
603862066F1	1	34888231
ENSGALT00000028944_gga-let-7i	1	34895687
603865669F1	1	34920161
ENSGALT00000015947_PPM1H	1	35050755
603600017F1	1	35069016
ENSGALT00000041346_ENSGALG00000024433	1	35126432
NM_001110438_AVPR1A	1	35135463
ENSGALT00000015961_TMEM5	1	35230653
NM_001080101_SRGAP1	1	35299479
ENSGALT00000015976_SRGAP1	1	35299672
603596188F1	1	35299674
ENSGALT00000023665_LOC427948	1	35352264
603862542F1	1	35435657
603598360F1	1	35435659
603602142F1	1	35440156
603601023F1	1	35456697
603864376F1	1	35457656
ENSGALT00000015979_LOC417822	1	35464077
ENSGALT00000038668_ENSGALG00000023410	1	35464932
ENSGALT00000042377_SNORA68	1	35465904
ENSGALT00000015981_RPL18A	1	35467393
ENSGALT00000015988_XPOT	1	35468803
ENSGALT00000015999_TBK1	1	35504661
603864345F1	1	35526535
NM_001007851_RASSF3	1	35579691
603867751F1	1	35637509
ENSGALT00000016025_GNS	1	35656989
ENSGALT00000038646_ENSGALG00000023402	1	35658203
ENSGALT00000016033_TBC1D30	1	35683131
603596486F1	1	35706516
603868015F1	1	35746963
603143987F1	1	35749728
ENSGALT00000016042_WIF1	1	35788684
ENSGALT00000028088_MSRB3	1	35852412
603866668F1	1	35931385
NM_205001_HMGA2	1	36072024
603599092F1	1	36236025
603597275F1	1	36236044
NM_001079501_C12orf31	1	36238092
ENSGALT00000016059_TMBIM4	1	36246238
ENSGALT00000016069_HELB	1	36284702
603598081F1	1	36298476
603599323F1	1	36298696
603601052F1	1	36300221
ENSGALT00000016088_GRIP1	1	36375257
ENSGALT00000016099_CAND1	1	36667408
603599037F1	1	36676753
603597737F1	1	36677982
603602025F1	1	36681133
NM_001031480_DYRK2	1	36769945
ENSGALT00000016103_DYRK2_CHICK	1	36769946
NM_205149_IFNG	1	36929632
ENSGALT00000038625_IFNG_CHICK	1	36929634
ENSGALT00000035450_IL26	1	36960507
ENSGALT00000016106_IL22	1	36976347
NM_001030742_MDM1	1	37009791
ENSGALT00000016130_MDM1_CHICK	1	37009858
NM_001007852_RAP1B	1	37085901
603600111F1	1	37115249
ENSGALT00000016152_NUP107	1	37122935
ENSGALT00000030673_LOC771935	1	37167941
603601922F1	1	37174519
603867445F1	1	37184172
603866071F1	1	37184211
603598784F1	1	37185273
ENSGALT00000016170_CPM	1	37217629
NM_001039271_CPSF6	1	37256466
603864769F1	1	37269798
603865156F1	1	37290519
ENSGALT00000016196_LYSC_CHICK	1	37298007
NM_205281_LYZ	1	37298047
NM_001079503_YEATS4	1	37302347
ENSGALT00000016200_FRS2	1	37322091
NM_001012533_CCT2	1	37378165
603863376F1	1	37379377
603002834F1	1	37388049
ENSGALT00000016216_LRRC10	1	37393456
ENSGALT00000016271_LOC417848	1	37396804
603600626F1	1	37413081
603603304F1	1	37418074
ENSGALT00000016288_BEST3	1	37425512
ENSGALT00000016187_RAB3IP	1	37440385
ENSGALT00000030669_ENSGALG00000019354	1	37440781
603141589F1	1	37461788
603602572F1	1	37461831
603600941F1	1	37464946
ENSGALT00000016304_C12orf28	1	37472335
ENSGALT00000016305_C12orf28	1	37472335
ENSGALT00000030667_C12orf28	1	37472335
ENSGALT00000030666_ENSGALG00000019351	1	37534434
NM_001012808_CNOT2	1	37653492
603867431F1	1	37692043
ENSGALT00000016322_KCNMB4	1	37699414
603865008F1	1	37721187
ENSGALT00000016330_PTPRB	1	37770632
ENSGALT00000016498_PTPRR	1	37918728
ENSGALT00000016502_TSPAN8	1	38031589
ENSGALT00000016526_LGR5	1	38117669
ENSGALT00000016545_CCDC131	1	38252602
ENSGALT00000016550_TMEM19	1	38279408
603002866F1	1	38286455
603600238F1	1	38288611
ENSGALT00000016553_RAB21	1	38319479
603142668F1	1	38330064
603143937F1	1	38330811
ENSGALT00000016566_Q5ZKR3_CHICK	1	38343471
603597169F1	1	38351645
ENSGALT00000038498_Q6PKI7_CHICK	1	38382479
NM_001001301_TPH2	1	38382634
ENSGALT00000016581_TRHDE	1	38511803
603595518F1	1	39446695
603599606F1	1	39590849
ENSGALT00000016598_CAPS2	1	39633426
ENSGALT00000016599_CAPS2	1	39633426
ENSGALT00000035442_CCDC107	1	39641828
ENSGALT00000016618_GLIPR1L2	1	39642098
ENSGALT00000016619_GLIPR1	1	39653593
NM_001030743_GLIPR1	1	39662654
ENSGALT00000016620_Q5F3D6_CHICK	1	39662655
ENSGALT00000016625_Q5ZKE0_CHICK	1	39679739
NM_001030744_KRR1	1	39679739
603142578F1	1	39810026
603601710F1	1	39812827
603144394F1	1	39814934
603595854F1	1	39820901
ENSGALT00000016642_NAP1L1	1	39843589
603144345F1	1	39903191
603597675F1	1	39903651
603863731F1	1	39903765
603601067F1	1	39903777
603868358F1	1	39903777
ENSGALT00000016645_BBS10	1	39904441
ENSGALT00000038474_BBS10	1	39904441
603600829F1	1	39906113
ENSGALT00000016660_OSBPL8	1	39949842
NM_001030745_ZDHHC17	1	40040079
ENSGALT00000016674_Q5ZIM1_CHICK	1	40040139
603597579F1	1	40104674
603599269F1	1	40104922
603865848F1	1	40104932
603599117F1	1	40105293
603595948F1	1	40109505
603864531F1	1	40109772
603867954F1	1	40109772
NM_205208_CSRP2	1	40117264
ENSGALT00000016683_CSRP2_CHICK	1	40117448
ENSGALT00000016699_E2F7	1	40181552
NM_001159347_NAV3	1	40545985
ENSGALT00000016778_NAV3	1	40623691
603143917F1	1	40743727
603602355F1	1	40800251
603866873F1	1	40800446
ENSGALT00000016800_SYT1_CHICK	1	40989665
NM_205171_SYT1	1	41111969
603600262F1	1	41326683
603866476F1	1	41336077
ENSGALT00000016801_PAWR	1	41431999
ENSGALT00000016802_PAWR	1	41431999
NM_205123_PPP1R12A	1	41565256
ENSGALT00000016808_MYPT1_CHICK	1	41565316
ENSGALT00000038436_MYPT1_CHICK	1	41565316
ENSGALT00000038440_MYPT1_CHICK	1	41565316
ENSGALT00000016819_RPS16	1	41630324
ENSGALT00000017091_ENSGALG00000010342	1	41646032
ENSGALT00000038430_ENSGALG00000010342	1	41646032
ENSGALT00000017739_LOC771607	1	41740029
ENSGALT00000017794_PTPRQ	1	41764543
ENSGALT00000038426_PTPRQ	1	41764543
NM_001030746_MYF6	1	41882383
ENSGALT00000030660_MYF6_CHICK	1	41882395
ENSGALT00000038425_MYF6_CHICK	1	41882395
ENSGALT00000030659_MYF5_CHICK	1	41887456
ENSGALT00000038420_MYF5_CHICK	1	41887456
NM_001030363_MYF5	1	41887464
603601334F1	1	41901614
603601346F1	1	41912101
603601218F1	1	41912222
603144116F1	1	41915286
603599489F1	1	41922023
ENSGALT00000017803_LIN7A	1	41943452
ENSGALT00000035351_ENSGALG00000021809	1	42004777
ENSGALT00000017804_ACSS3	1	42005055
ENSGALT00000038403_ACSS3	1	42005055
603599968F1	1	42085231
603862118F1	1	42085423
603144421F1	1	42086005
603599019F1	1	42092712
603603029F1	1	42148973
ENSGALT00000017834_PPFIA2	1	42389985
603568119F1	1	42579307
603867335F1	1	42579555
ENSGALT00000017838_CCDC59	1	42583595
ENSGALT00000017843_C12orf26	1	42584317
603597372F1	1	42619352
603862875F1	1	42713949
ENSGALT00000017879_TMTC2	1	42807914
ENSGALT00000017916_LRRIQ1	1	43612548
ENSGALT00000018136_LRRIQ1	1	43612548
ENSGALT00000038381_LRRIQ1	1	43612548
ENSGALT00000030657_LOC772233	1	43683021
603602002F1	1	43700426
ENSGALT00000018176_ALX1	1	43729301
ENSGALT00000018180_PAMCI	1	43998243
ENSGALT00000018184_NTS	1	44042486
603867065F1	1	44059443
ENSGALT00000018208_C12orf29	1	44668513
603601176F1	1	44674654
603601412F1	1	44674654
603601658F1	1	44674654
603866040F1	1	44674654
ENSGALT00000018221_CEP290	1	44726775
ENSGALT00000018257_TMTC3	1	44737389
603599918F1	1	44756794
603599973F1	1	44767331
NM_001105315_KITLG	1	44909231
603865871F1	1	45170259
603599541F1	1	45170565
ENSGALT00000018273_Q7T2L9_CHICK	1	45175062
ENSGALT00000038356_Q7T2L9_CHICK	1	45175062
NM_204354_DUSP6	1	45175062
603144378F1	1	45197205
603601420F1	1	45249426
NM_001006232_WDR51B	1	45254068
ENSGALT00000030652_Q5ZM40_CHICK	1	45254094
603597762F1	1	45274751
603601213F1	1	45275548
603597289F1	1	45276109
ENSGALT00000018372_AT2B1_CHICK	1	45305806
ENSGALT00000038340_AT2B1_CHICK	1	45305806
ENSGALT00000038341_AT2B1_CHICK	1	45305806
NM_001168002_ATP2B1	1	45306012
NM_001004382_EPYC	1	45828423
NM_204176_KERA	1	45859598
ENSGALT00000018392_LUM_CHICK	1	45880845
NM_001030747_DCN	1	45943552
ENSGALT00000018395_DCN	1	45943626
603596802F1	1	46016691
603144028F1	1	46017273
ENSGALT00000018400_BTG1_CHICK	1	46285175
NM_205350_BTG1	1	46285175
ENSGALT00000030645_ENSGALG00000019338	1	46285539
ENSGALT00000018401_PLEKHG7	1	46483934
603867014F1	1	46505113
603142244F1	1	46726101
603601141F1	1	46726827
603596272F1	1	46726969
603864101F1	1	46728867
603602482F1	1	46731857
603142906F1	1	46732102
603142034F1	1	46732288
ENSGALT00000018421_Q5F405_CHICK	1	46750488
ENSGALT00000030642_Q5F405_CHICK	1	46750488
NM_001012810_UBE2N	1	46750488
ENSGALT00000018422_MRPL42	1	46764021
NM_204540_SOCS2	1	46783617
ENSGALT00000038327_Q6R746_CHICK	1	46783618
603596532F1	1	46784467
603601125F1	1	46791011
NM_001030748_CRADD	1	46794799
ENSGALT00000028663_ENSGALG00000017956	1	46950866
ENSGALT00000018451_PLXNC1	1	46958165
603599436F1	1	47027023
603602585F1	1	47027409
ENSGALT00000030640_CCDC41	1	47048002
ENSGALT00000018472_TMCC3	1	47065052
ENSGALT00000018475_SNAPC3	1	47138108
603596331F1	1	47205876
NM_001184758_NDUFA12	1	47213077
603599787F1	1	47215396
ENSGALT00000030638_Q8JID3_CHICK	1	47266528
NM_204124_NR2C1	1	47266528
ENSGALT00000018508_FGD6	1	47328339
ENSGALT00000018529_VEZT	1	47350866
603596522F1	1	47379663
603865640F1	1	47383568
603864646F1	1	47383596
ENSGALT00000038310_ENSGALG00000023290	1	47391085
ENSGALT00000018560_Q5ZIL5_CHICK	1	47433945
NM_001006233_METAP2	1	47433954
ENSGALT00000018595_USP44	1	47464703
603597418F1	1	47496004
603597163F1	1	47496685
ENSGALT00000018613_NTN4	1	47531402
ENSGALT00000018614_NTN4	1	47531402
603596034F1	1	47574893
ENSGALT00000018617_SNRPF	1	47575082
ENSGALT00000018623_AMDHD1	1	47579798
603601667F1	1	47586762
603862088F1	1	47592987
ENSGALT00000018631_Q802A0_CHICK	1	47602093
ENSGALT00000038284_Q802A0_CHICK	1	47602093
NM_204404_HAL	1	47602093
NM_001006234_LTA4H	1	47619805
NM_001030749_ELK3	1	47660642
603862040F1	1	47779864
603143537F1	1	47793297
ENSGALT00000018679_PCTK2	1	47793707
ENSGALT00000018685_C12orf55	1	47817159
ENSGALT00000038266_C12orf55	1	47817159
ENSGALT00000018690_C12orf63	1	47874315
ENSGALT00000018700_C12orf63	1	47874315
ENSGALT00000018701_ENSGALG00000019332	1	47914575
NM_001030750_NEDD1	1	47926746
ENSGALT00000042323_gga-mir-1691	1	48126457
ENSGALT00000028945_gga-mir-135a-2	1	48192653
603864760F1	1	48192755
603601980F1	1	48192763
603863871F1	1	48192763
ENSGALT00000030633_ENSGALG00000019331	1	48437327
ENSGALT00000028667_ENSGALG00000017960	1	48519859
NM_001006235_TMPO	1	48528635
ENSGALT00000018744_Q5ZMN6_CHICK	1	48528636
ENSGALT00000018749_Q5ZMN6_CHICK	1	48528636
ENSGALT00000038255_Q5ZMN6_CHICK	1	48528636
ENSGALT00000038256_Q5ZMN6_CHICK	1	48528636
NM_001006236_SLC25A3	1	48554808
ENSGALT00000018773_Q5ZLZ0_CHICK	1	48554809
ENSGALT00000018774_Q5ZLZ0_CHICK	1	48554809
ENSGALT00000038251_ENSGALG00000023272	1	48555371
603143169F1	1	48557913
603144143F1	1	48560938
ENSGALT00000041877_SNORA53	1	48561192
603577215F1	1	48571853
ENSGALT00000018778_IKBIP	1	48577635
ENSGALT00000018802_APAF1	1	48578659
ENSGALT00000038230_APAF1	1	48578659
603863908F1	1	48617109
603601725F1	1	48617505
603577217F1	1	48663376
603601313F1	1	48668632
603598693F1	1	48675866
ENSGALT00000018814_ANKS1B	1	49031076
603866675F1	1	49047812
ENSGALT00000018849_UHRF1BP1L	1	49101842
ENSGALT00000018851_ARP6_CHICK	1	49106063
ENSGALT00000038216_ARP6_CHICK	1	49106063
NM_204637_ACTR6	1	49106102
NM_001030751_SCYL2	1	49116307
ENSGALT00000018870_Q5F3X9_CHICK	1	49116308
ENSGALT00000018911_SLC17A8	1	49156857
ENSGALT00000038205_Q8JHU2_CHICK	1	49201097
NM_204113_NR1H4	1	49206987
ENSGALT00000018939_GAS2L3	1	49241962
ENSGALT00000018969_TMEM16D	1	49365611
ENSGALT00000038194_Q98TV2_CHICK	1	49393166
ENSGALT00000019001_SLC5A8	1	49506053
ENSGALT00000019028_UTP20	1	49518195
ENSGALT00000025700_UTP20	1	49518195
603002810F1	1	49580048
NM_001081494_ARL1	1	49584701
ENSGALT00000019063_NUP205	1	49632012
NM_001012811_CNOT4	1	49647317
ENSGALT00000019146_LOC417937	1	49738034
ENSGALT00000019153_STRA8	1	49777891
ENSGALT00000038150_STRA8	1	49777891
ENSGALT00000038152_STRA8	1	49777891
NM_001030752_WDR91	1	49778905
603598265F1	1	49792342
603598079F1	1	49795059
603595563F1	1	49795359
603864061F1	1	49795392
ENSGALT00000019159_TMEM140	1	49801264
ENSGALT00000019160_AGBL3	1	49824346
ENSGALT00000038141_AGBL3	1	49824346
ENSGALT00000038138_Q802E3_CHICK	1	49850096
NM_204408_PDE6H	1	49850106
ENSGALT00000030630_ARHGDIB	1	49861152
ENSGALT00000019172_ERP27	1	49871318
NM_205044_MGP	1	49904635
603600777F1	1	49904649
ENSGALT00000041347_ENSGALG00000024434	1	49915335
NM_001142255_ART4	1	49921699
ENSGALT00000019175_B8LFM3_CHICK	1	49922824
ENSGALT00000038124_LOC417944	1	49931191
ENSGALT00000019185_WBP11	1	49932157
603142091F1	1	49941166
ENSGALT00000019186_H2A4_CHICK	1	49943674
ENSGALT00000019187_H1_CHICK	1	49946004
NM_001079720_H2B-VII_chr1_49947770	1	49948151
NM_001079720_H2B-VII_chr1_49976547	1	49948151
ENSGALT00000038116_H2B1_CHICK	1	49948166
603143849F1	1	49952932
ENSGALT00000019190_H32_CHICK	1	49953202
ENSGALT00000019214_H2A4_CHICK	1	49963154
ENSGALT00000038106_H2A4_CHICK	1	49963154
NM_001031481_H2B-VIII	1	49963487
ENSGALT00000038104_H2B8_CHICK	1	49963488
NM_001037843_H4-VII	1	49971395
ENSGALT00000038099_ENSGALG00000023226	1	49972005
603144405F1	1	49976151
NM_001030753_H2A-IX	1	49976214
ENSGALT00000038094_H2AJ_CHICK	1	49976235
ENSGALT00000038095_H2AJ_CHICK	1	49976235
NM_001079720_H2B-VII_chr1_49947770	1	49976547
NM_001079720_H2B-VII_chr1_49976547	1	49976547
ENSGALT00000019199_H110_CHICK	1	49978899
ENSGALT00000038086_H32_CHICK	1	49992147
ENSGALT00000038080_H4_CHICK	1	50010649
ENSGALT00000038081_H4_CHICK	1	50010649
603142856F1	1	50013629
ENSGALT00000031955_H32_CHICK	1	50013629
ENSGALT00000038074_H2A4_CHICK	1	50014826
ENSGALT00000038076_H2A4_CHICK	1	50014826
ENSGALT00000019215_H4_CHICK	1	50016574
ENSGALT00000038071_H4_CHICK	1	50016574
NM_001040642_LOC417954	1	50026206
ENSGALT00000019218_Q7LZ59_CHICK	1	50027275
ENSGALT00000019219_H2A4_CHICK	1	50028286
ENSGALT00000030626_H2A4_CHICK	1	50028286
ENSGALT00000038069_H2B1_CHICK	1	50028609
ENSGALT00000038063_H2A4_CHICK	1	50034537
ENSGALT00000019188_H2B1_CHICK	1	50034855
ENSGALT00000021778_H2B1_CHICK	1	50034855
ENSGALT00000038060_H2B1_CHICK	1	50034855
NM_001040643_HIST1H1C	1	50042929
NM_001079475_HIST2H2AC_chr1_50012000	1	50044681
NM_001079475_HIST2H2AC_chr1_50044293	1	50044681
ENSGALT00000038054_H2A4_CHICK	1	50044696
ENSGALT00000038056_H2A4_CHICK	1	50044696
NM_001079721_H2B-V	1	50045031
ENSGALT00000038051_H2B5_CHICK	1	50045032
ENSGALT00000038047_H2B1_CHICK	1	50049131
ENSGALT00000038049_H2B1_CHICK	1	50049131
NM_001081703_LOC427896	1	50051237
ENSGALT00000019230_APOLD1	1	50066359
NM_001007853_DDX47	1	50074588
ENSGALT00000019256_HEBP1_CHICK	1	50125098
NM_001030754_HEBP1	1	50125098
603596131F1	1	50128583
ENSGALT00000019257_LOC417962	1	50134515
ENSGALT00000038037_K1467_CHICK	1	50140007
NM_001012812_KIAA1467	1	50140008
603862687F1	1	50152563
603862185F1	1	50153066
603863229F1	1	50161269
ENSGALT00000019262_GSG1	1	50170524
ENSGALT00000030620_EMP1	1	50204484
603863474F1	1	50346899
603866232F1	1	50347679
ENSGALT00000019272_GRIN2B	1	50466578
NM_001012813_ATF7IP	1	50722218
603602381F1	1	50785249
603595917F1	1	50785276
ENSGALT00000019301_PLBD1	1	50825364
ENSGALT00000019319_GUCY2C	1	50873374
ENSGALT00000019330_TTC26	1	50885643
ENSGALT00000019339_UBN2	1	50942844
ENSGALT00000019343_C7orf55	1	51000723
NM_001030755_LUC7L2	1	51011942
603143029F1	1	51022805
603864339F1	1	51034186
603602518F1	1	51034195
NM_001008786_GBE	1	51043445
ENSGALT00000038020_Q5QRU6_CHICK	1	51043463
ENSGALT00000030617_LOC417973	1	51054122
NM_001012814_POLDIP3	1	51064505
603142421F1	1	51070058
ENSGALT00000019359_RRP7A	1	51082331
603598129F1	1	51084665
603595602F1	1	51087382
ENSGALT00000019361_SERHL2	1	51093921
ENSGALT00000038008_LOC417978	1	51118802
603864275F1	1	51122753
ENSGALT00000030615_ENSGALG00000019324	1	51129461
ENSGALT00000019366_NFAM1	1	51129564
ENSGALT00000042301_gga-mir-1581	1	51158137
ENSGALT00000019383_TCF20	1	51231041
603599812F1	1	51268883
603601604F1	1	51273893
603864179F1	1	51274572
NM_001195557_LOC417981	1	51291778
ENSGALT00000019412_LOC417981	1	51291826
603142479F1	1	51293649
ENSGALT00000019415_NDUFA6	1	51302364
603595674F1	1	51305551
ENSGALT00000019418_C22orf32	1	51307126
ENSGALT00000019419_FAM109B	1	51311393
NM_001167728_NAGA	1	51312496
603603379F1	1	51320436
ENSGALT00000019431_Q5F3Y9_CHICK	1	51325716
ENSGALT00000038000_Q5F3Y9_CHICK	1	51325716
603602638F1	1	51326094
ENSGALT00000019438_Sep-03	1	51335124
NM_001044638_CENPM	1	51348431
NM_001037828_TNFRSF13C	1	51363875
ENSGALT00000019442_Q98SH5_CHICK	1	51385893
ENSGALT00000037990_Q98SH5_CHICK	1	51385893
ENSGALT00000037992_Q98SH5_CHICK	1	51385893
603141909F1	1	51389775
ENSGALT00000019444_CCDC134	1	51391608
ENSGALT00000019447_MEI1	1	51431224
603597092F1	1	51431249
603597952F1	1	51431255
603597946F1	1	51431258
ENSGALT00000019461_NHP2L1	1	51431262
ENSGALT00000037983_ENSGALG00000023185	1	51432851
NM_204927_XRCC6	1	51450748
ENSGALT00000019462_XRCC6_CHICK	1	51450774
ENSGALT00000037980_XRCC6_CHICK	1	51450774
ENSGALT00000019464_PPPDE2	1	51451119
603568029F1	1	51463069
ENSGALT00000019482_PMM1	1	51466743
603596612F1	1	51474195
603002742F1	1	51474252
603599523F1	1	51474306
603862353F1	1	51474306
ENSGALT00000037973_ENSGALG00000023184	1	51474583
603863410F1	1	51476108
ENSGALT00000000064_CSDC2	1	51479893
ENSGALT00000019488_POLR3H	1	51484204
603142489F1	1	51493758
603599219F1	1	51501399
NM_204188_ACO2	1	51512148
603598302F1	1	51512427
ENSGALT00000019497_PHF5A	1	51512448
NM_001012534_TOB2	1	51523188
603863455F1	1	51528791
ENSGALT00000019503_TEF_CHICK	1	51563756
ENSGALT00000037963_TEF_CHICK	1	51563756
NM_205382_TEF	1	51563882
603598674F1	1	51571129
603599696F1	1	51571354
603597917F1	1	51571688
603143691F1	1	51571917
ENSGALT00000019514_ZC3H7B	1	51611693
NM_001006237_RANGAP1	1	51620376
603602920F1	1	51639028
ENSGALT00000037949_ENSGALG00000023175	1	51640325
ENSGALT00000019527_CHADL	1	51641802
603600031F1	1	51643409
ENSGALT00000019537_Q5ZLC2_CHICK	1	51659859
NM_001006238_L3MBTL2	1	51659859
ENSGALT00000019563_EP300	1	51723184
ENSGALT00000019565_RBX1	1	51758908
ENSGALT00000042137_gga-mir-1683	1	51777802
NM_001030757_ST13	1	51793993
603866464F1	1	51793994
603865872F1	1	51813102
603866023F1	1	51813147
603002820F1	1	51815159
ENSGALT00000019602_SLC25A17	1	51819072
ENSGALT00000037918_ENSGALG00000023165	1	51833055
ENSGALT00000019622_MKL1	1	51871617
ENSGALT00000037914_ENSGALG00000023162	1	51949168
ENSGALT00000019637_SGSM3	1	51968106
603868306F1	1	51982882
ENSGALT00000037903_PUR8_CHICK	1	51993116
ENSGALT00000019682_ENSGALG00000012050	1	52081323
ENSGALT00000019690_FAM83F	1	52166415
ENSGALT00000019693_GRAP2	1	52229317
ENSGALT00000019796_CACNA1I	1	52390537
ENSGALT00000041589_7SK	1	52392546
NM_001006239_RPS19BP1	1	52487149
ENSGALT00000037891_ENSGALG00000023153	1	52501054
ENSGALT00000037890_ENSGALG00000023152	1	52503056
ENSGALT00000019824_Q9W610_CHICK	1	52503978
NM_204880_ATF4	1	52503978
ENSGALT00000019840_MGAT3	1	52539507
NM_001012693_MGAT3	1	52539549
NM_001006240_TAB1	1	52575977
603595818F1	1	52583816
NM_001006241_RPL3	1	52599798
ENSGALT00000042536_SNORD43	1	52601615
ENSGALT00000028515_snoU83B	1	52608155
ENSGALT00000037873_Q90W23_CHICK	1	52639961
ENSGALT00000037876_Q90W23_CHICK	1	52639961
NM_204270_PDGFB	1	52640168
ENSGALT00000037870_ENSGALG00000023145	1	52705622
ENSGALT00000019893_NPTXR	1	52712594
603595891F1	1	52714688
NM_001006242_DNAL4	1	52722931
603596183F1	1	52726266
ENSGALT00000019927_LOC418020	1	52731547
ENSGALT00000019953_ENSGALG00000012217	1	52741783
603597423F1	1	52747231
ENSGALT00000019949_GTPBP1	1	52765442
ENSGALT00000030601_GTPBP1	1	52765442
ENSGALT00000030604_GTPBP1	1	52765442
ENSGALT00000019957_JOSD1	1	52766372
ENSGALT00000030602_TOMM22	1	52781091
603602077F1	1	52781268
ENSGALT00000019954_CBY1	1	52783572
ENSGALT00000019979_DMC1	1	52801119
603598480F1	1	52826302
603862010F1	1	52827579
603595750F1	1	52830764
603596308F1	1	52831739
NM_001012996_KDELR3	1	52844641
ENSGALT00000020010_LOC770975	1	52855428
NM_204377_CSNK1E	1	52878358
ENSGALT00000030597_CSNK1E	1	52878372
603596755F1	1	52892647
NM_001030759_TMEM184B	1	52894655
ENSGALT00000037851_ENSGALG00000023138	1	52918175
603603445F1	1	52918525
NM_204757_MAFF	1	52922631
NM_001130738_PLA2G6	1	52923152
603142312F1	1	52937245
603862854F1	1	52940997
603599419F1	1	52941407
ENSGALT00000020078_BAIAP2L2	1	52943074
NM_205140_SLC16A8	1	52952425
ENSGALT00000030593_MOT3_CHICK	1	52952426
NM_204734_POLR2F	1	53016755
ENSGALT00000020086_C22orf23	1	53016878
ENSGALT00000020033_Q5F377_CHICK	1	53039327
ENSGALT00000020035_Q5F377_CHICK	1	53039327
603868136F1	1	53044033
ENSGALT00000020100_ANKRD54	1	53052915
ENSGALT00000020114_B3GS82_CHICK	1	53064689
NM_001130585_GALR3	1	53064706
NM_001044681_LOC693258	1	53067284
ENSGALT00000020120_GCAT	1	53074039
ENSGALT00000020121_H5_CHICK	1	53076257
NM_001044673_H1F0	1	53079989
603600080F1	1	53096422
603601144F1	1	53096858
ENSGALT00000020297_LOC418038	1	53102276
ENSGALT00000020507_TRIOBP	1	53118446
ENSGALT00000037821_PDXP	1	53120254
ENSGALT00000020305_SH3BP1	1	53126968
NM_205495_LGALS1	1	53133213
603598544F1	1	53145362
603601284F1	1	53146139
603595736F1	1	53146942
ENSGALT00000020304_LOC771207	1	53150069
603867762F1	1	53154054
ENSGALT00000005090_LGALS2	1	53170096
ENSGALT00000037812_ENSGALG00000023127	1	53189263
ENSGALT00000030587_ENSGALG00000019309	1	53202007
ENSGALT00000020331_CARD10	1	53203999
ENSGALT00000020342_MFNG	1	53220173
ENSGALT00000020346_ELFN2	1	53299295
603867822F1	1	53301273
603600734F1	1	53354196
NM_001012815_CYTH4	1	53372372
ENSGALT00000020403_C22orf33	1	53373024
ENSGALT00000020360_Q5F337_CHICK	1	53381298
ENSGALT00000037796_Q5F337_CHICK	1	53381298
NM_001024583_SSTR3	1	53394934
603597518F1	1	53399474
ENSGALT00000020362_C1QTNF6	1	53409703
603600129F1	1	53413948
ENSGALT00000020381_IL2RB	1	53430349
ENSGALT00000037794_IL2RB	1	53430349
603864260F1	1	53468944
603596023F1	1	53472779
ENSGALT00000020399_KCTD17	1	53480169
ENSGALT00000020400_MPST	1	53491176
NM_001167731_TST	1	53491342
ENSGALT00000020401_THTR_CHICK	1	53491386
ENSGALT00000030585_ENSGALG00000023121	1	53498107
ENSGALT00000020448_CSF2RB	1	53564013
ENSGALT00000020450_Q5ZJ79_CHICK	1	53579617
ENSGALT00000037791_Q5ZJ79_CHICK	1	53579617
NM_001039272_NCF4	1	53579617
ENSGALT00000020453_PRVM_CHICK	1	53603307
ENSGALT00000030582_PRVM_CHICK	1	53603307
NM_001159315_PVALB	1	53604471
603143539F1	1	53607077
603864614F1	1	53612663
603142407F1	1	53614231
603144617F1	1	53614281
603599659F1	1	53614565
603862337F1	1	53614572
603863514F1	1	53623711
ENSGALT00000020454_RABL4	1	53623713
ENSGALT00000020455_CACNG2	1	53654685
ENSGALT00000020466_EIF3D	1	53714431
ENSGALT00000037782_EIF3D	1	53714431
ENSGALT00000020467_FOXRED2	1	53722354
ENSGALT00000020470_Q5ZJY6_CHICK	1	53732631
ENSGALT00000020471_Q5ZJY6_CHICK	1	53732631
603596137F1	1	53734906
NM_205477_MYH9	1	53762687
ENSGALT00000020472_MYH9	1	53802224
ENSGALT00000020480_RBM9	1	53968143
603599438F1	1	53991079
603867458F1	1	54007202
ENSGALT00000037771_ENSGALG00000023116	1	54027099
NM_001167752_MB	1	54036382
ENSGALT00000020484_MYG_CHICK	1	54036408
603598356F1	1	54067534
603865953F1	1	54126305
NM_001006243_MCM5	1	54134367
NM_205344_HMOX1	1	54141675
ENSGALT00000037764_HMOX1_CHICK	1	54141739
ENSGALT00000037765_HMOX1_CHICK	1	54141739
603142684F1	1	54150415
ENSGALT00000020499_TOM1_CHICK	1	54169699
NM_205144_TOM1	1	54169699
ENSGALT00000020504_HMG2L1	1	54183994
ENSGALT00000020505_ISX	1	54298325
603864976F1	1	54700515
603596409F1	1	54701223
603144563F1	1	54703391
ENSGALT00000037756_LARGE_CHICK	1	54793761
603866092F1	1	54996703
603865410F1	1	54996764
603864519F1	1	55000282
603864693F1	1	55131236
603864830F1	1	55132243
NM_205487_TIMP3	1	55164377
603601216F1	1	55164455
ENSGALT00000020523_TIMP3_CHICK	1	55164457
603142044F1	1	55184955
603865250F1	1	55262068
603599059F1	1	55262359
603599223F1	1	55263584
603866239F1	1	55266202
603142724F1	1	55273932
ENSGALT00000020590_C22orf28	1	55324399
603864965F1	1	55336182
603597666F1	1	55336297
603597108F1	1	55336304
603597165F1	1	55337331
ENSGALT00000030574_ASCL4	1	55356869
ENSGALT00000020600_PRDM4	1	55364725
603597009F1	1	55381714
603599470F1	1	55390406
ENSGALT00000020617_Q5ZI45_CHICK	1	55395966
ENSGALT00000037719_Q5ZI45_CHICK	1	55395966
NM_001030761_PWP1	1	55395966
603600628F1	1	55404825
ENSGALT00000037718_ENSGALG00000023105	1	55411162
ENSGALT00000020623_BTBD11	1	55486872
603597529F1	1	55631996
NM_204245_CRY1	1	55667623
ENSGALT00000037715_CRY1_CHICK	1	55667683
ENSGALT00000020628_MTERFD3	1	55673074
ENSGALT00000020633_RIC8B	1	55737271
603597319F1	1	55755694
ENSGALT00000020640_RFX4	1	55828747
603597531F1	1	55854951
NM_001001897_TCP11L2	1	55938688
ENSGALT00000020661_Q5F4C3_CHICK	1	55941753
ENSGALT00000037683_Q5F4C3_CHICK	1	55941753
ENSGALT00000020663_CKAP4	1	55948269
603863619F1	1	55953868
603600601F1	1	55954001
ENSGALT00000020668_NUAK1	1	55978528
603568087F1	1	56025075
603602247F1	1	56226466
NM_001145200_LOC771624	1	56242118
ENSGALT00000020674_APPL2	1	56258043
603599838F1	1	56277662
603598764F1	1	56288744
603863571F1	1	56288744
603866558F1	1	56289645
603866215F1	1	56289653
603865292F1	1	56289774
ENSGALT00000020683_KIAA1033	1	56330244
ENSGALT00000020714_ALDH1L2	1	56337683
ENSGALT00000037669_ENSGALG00000023095	1	56365292
603865612F1	1	56367061
603600931F1	1	56367243
ENSGALT00000020722_C12orf45	1	56370779
NM_001031483_SLC41A2	1	56371512
ENSGALT00000030571_ENSGALG00000019303	1	56429723
603601571F1	1	56429861
603862117F1	1	56430353
603597694F1	1	56433765
ENSGALT00000030570_CHST11	1	56434834
ENSGALT00000020758_Q5F3B7_CHICK	1	56653915
ENSGALT00000020762_NFYB_CHICK	1	56680674
ENSGALT00000037650_NFYB_CHICK	1	56680674
ENSGALT00000037651_NFYB_CHICK	1	56680674
NM_205269_NFYB	1	56685114
603141575F1	1	56701736
603599379F1	1	56717951
ENSGALT00000020764_HCFC2	1	56722495
ENSGALT00000020765_GLT8D2	1	56728016
NM_204750_TDG	1	56752171
NM_001135572_LOC772057	1	56752367
ENSGALT00000020770_LOC772057	1	56752397
603598022F1	1	56757916
603863507F1	1	56757916
ENSGALT00000020773_ENPL_CHICK	1	56767436
ENSGALT00000020774_ENPL_CHICK	1	56767436
603862671F1	1	56785041
ENSGALT00000037641_LOC418086	1	56792816
ENSGALT00000020783_NT5DC3	1	56796992
ENSGALT00000020806_STAB2	1	56895252
NM_001001298_PAH	1	57119388
ENSGALT00000020815_Q6PKI8_CHICK	1	57119389
ENSGALT00000020814_LOC771761	1	57163745
NM_001004384_IGF1	1	57327749
NM_001195795_PMCH	1	57419554
ENSGALT00000020819_PMCH	1	57419753
ENSGALT00000020821_NUP37	1	57467628
603595659F1	1	57475456
ENSGALT00000020822_CCDC53	1	57497742
603601891F1	1	57511699
603595921F1	1	57542439
ENSGALT00000020826_GNPTAB	1	57567433
ENSGALT00000020831_SYCP3	1	57610786
603601940F1	1	57621282
603599854F1	1	57623412
ENSGALT00000020835_CHPT1_CHICK	1	57640119
NM_001030764_CHPT1	1	57640178
603867085F1	1	57656636
ENSGALT00000020857_MYBPC1	1	57719035
ENSGALT00000020861_SPIC	1	57759731
ENSGALT00000020864_PARP12	1	57782787
603867640F1	1	57783799
603867730F1	1	57801235
ENSGALT00000020872_TBXAS1	1	57909508
ENSGALT00000020873_Q8UVD4_CHICK	1	58113547
ENSGALT00000037612_Q8UVD4_CHICK	1	58113547
603597467F1	1	58193513
603600005F1	1	58365808
ENSGALT00000041348_TMEM213	1	58379567
ENSGALT00000020898_Q5ZHY8_CHICK	1	58384947
ENSGALT00000020903_SVOPL	1	58414936
ENSGALT00000020916_TRIM24	1	58473468
603600788F1	1	58699145
603597721F1	1	58699167
603601367F1	1	58699841
603867615F1	1	58699841
603596991F1	1	58714415
603141990F1	1	58714671
ENSGALT00000020953_JHDM1D	1	58772629
ENSGALT00000020959_SPX3_CHICK	1	58837119
NM_001012538_SLC37A3	1	58837119
603144188F1	1	58846908
ENSGALT00000020963_ENSGALG00000012853	1	58872239
603865637F1	1	58898893
ENSGALT00000020969_DENND2A	1	58935111
ENSGALT00000020977_ADCK2	1	58958365
603595983F1	1	58961356
603599632F1	1	58964125
603862416F1	1	58967045
603601289F1	1	58967074
ENSGALT00000037594_NDUFB2	1	58983898
ENSGALT00000020979_ENSGALG00000012864	1	58985339
603143712F1	1	58986076
603863345F1	1	58986152
ENSGALT00000037588_BRAF_CHICK	1	59068933
NM_205302_BRAF	1	59068933
NM_001195276_LOC418120	1	59102052
ENSGALT00000030557_LOC418120	1	59296989
603863202F1	1	59324228
ENSGALT00000020996_Q5ZHK2_CHICK	1	59346971
ENSGALT00000037586_Q5ZHK2_CHICK	1	59346971
603143082F1	1	59368382
603603166F1	1	59382966
603601636F1	1	59383352
603142166F1	1	59383367
ENSGALT00000021001_KIAA1147	1	59394204
ENSGALT00000021002_WEE2	1	59397699
ENSGALT00000021004_CREB3L2	1	59464723
603601419F1	1	59499572
603596819F1	1	59503938
603601870F1	1	59591178
603862279F1	1	59722187
603862388F1	1	59722187
603599013F1	1	59746273
603603103F1	1	59815892
603600885F1	1	59816072
NM_001030765_CHRM2	1	59889154
ENSGALT00000035276_gga-mir-490	1	59948793
NM_204886_MTPN	1	60292822
603602711F1	1	60329442
603865188F1	1	60331516
603601754F1	1	60331547
ENSGALT00000021035_LOC772003	1	60447899
603866083F1	1	60514995
603862767F1	1	60809579
ENSGALT00000021059_PKP2	1	60953326
ENSGALT00000037565_PKP2	1	60953326
ENSGALT00000021073_YARS2	1	61035207
603141776F1	1	61039394
603862282F1	1	61040322
603863088F1	1	61040489
603865077F1	1	61046449
[truncated: 36,204 more rows]
