# Supplementary material for: Quantitative Trait Locus and Genetical Genomics Analysis Identifies Putatively Causal Genes for Fecundity and Brooding in the Chicken
Source: G3 (Bethesda). 2015 Dec 4;6(2):311–9. doi: 10.1534/g3.115.024299 (PMC4751551; doi:10.1534/g3.115.024299)
Supplement: Supporting Information [file supp_g3.115.024299_TableS3.xls]

## Sheet: supplementary_table3_raw.txt
variable	mean	sd	min	max	N
brood fecundity difference	4.54558	3.75995	-5	11	172
number of eggs brooding	4.31307	3.21458	1	13	173
number of eggs fecundity	8.67873	2.47734	1	14	221
mean egg weight brooding	41.3229	4.84111	28.18	53.1	173
mean egg weight fecundity	39.5688	4.57002	27.9222	52.175	221
total egg weight brooding	175.606	129.967	30.3	540	173
total egg weight fecundity	342.116	102.761	35.8	561.4	221
