# Supplementary material for: Quantitative Trait Locus and Genetical Genomics Analysis Identifies Putatively Causal Genes for Fecundity and Brooding in the Chicken
Source: G3 (Bethesda). 2015 Dec 4;6(2):311–9. doi: 10.1534/g3.115.024299 (PMC4751551; doi:10.1534/g3.115.024299)
Supplement: Supporting Information [file supp_g3.115.024299_TableS4.xls]

## Sheet: supplementary_table4_raw.txt
	brood fecundity difference	number of eggs brooding	number of eggs fecundity	mean egg weight brooding	mean egg weight fecundity	total egg weight brooding	total egg weight fecundity
brood fecundity difference	1	-0.743275	0.506814	0.00931138	0.0543871	-0.746628	0.507486
number of eggs brooding	-0.743275	1	0.153856	-0.169467	-0.144644	0.979988	0.0807679
number of eggs fecundity	0.506814	0.153856	1	-0.205918	-0.0850847	0.122842	0.914258
mean egg weight brooding	0.00931138	-0.169467	-0.205918	1	0.89657	-0.00479191	0.177517
mean egg weight fecundity	0.0543871	-0.144644	-0.0850847	0.89657	1	0.012413	0.309108
total egg weight brooding	-0.746628	0.979988	0.122842	-0.00479191	0.012413	1	0.119298
total egg weight fecundity	0.507486	0.0807679	0.914258	0.177517	0.309108	0.119298	1
