# Supplementary material for: Quantitative Trait Locus and Genetical Genomics Analysis Identifies Putatively Causal Genes for Fecundity and Brooding in the Chicken
Source: G3 (Bethesda). 2015 Dec 4;6(2):311–9. doi: 10.1534/g3.115.024299 (PMC4751551; doi:10.1534/g3.115.024299)
Supplement: Supporting Information [file supp_g3.115.024299_TableS5.xlsx]

## Sheet: Sheet1
Trait	Chr	Interval start (bp)	Interval end (bp)
mean egg weight brooding	1	36100000	36652477
mean egg weight fecundity	1	36300000	36652477
number of eggs fecundity	1	39668108	43406820
number of eggs fecundity	1	47775844	62215030
mean egg weight fecundity	2	4895851	6883165
number of eggs brooding	2	55514291	63190640
number of eggs brooding	3	7298471	15627171
total egg weight brooding	3	78262511	81906220
brood fecundity difference	4	11442136	15351471
brood fecundity difference	4	70644714	82659753
mean egg weight brooding	8	25513686	29856293
brood fecundity difference	9	2544843	4332354
brood fecundity difference	13	2424019	5555459
number of eggs brooding	13	1519484	16416414
mean egg weight fecundity	13	16416414	17914800
total egg weight brooding	24	3041589	4228274
